# Supplementary material for: Unexpected mutual regulation underlies paralogue functional diversification and promotes epithelial tissue maturation in Tribolium
Source: Commun Biol. 2020 Oct 5;3:552. doi: 10.1038/s42003-020-01250-3 (PMC7536231; doi:10.1038/s42003-020-01250-3)
Supplement: Supplementary file 3 — Supplementary Data 1-4 [file 42003_2020_1250_MOESM3_ESM.xlsx]

## Sheet: List of suppl. data 1-4
List of Supplementary Data 1-4 (in the following tabs)
Data ID	Short description		Corresponding main text element
1A	List of differentially expressed genes during early development after Tc-zen1 RNAi (Padj≤0.01)		Fig. 5F-c
1B	List of differentially expressed genes during early development after Tc-zen2 RNAi (Padj≤0.01)		Fig. 5F-d
1C	List of differentially expressed genes during early development (WT Tc-zen1 peak, 6-10 hAEL vs WT Tc-zen2 peak, 10-14 hAEL) (Padj≤0.01)		Fig. 5F-a
2A	Regulatory targets shared by both Tc-zen paralogues with relaxed thresholds (Padj≤0.05): same direction of regulation, N=42		Fig. 5B
2B	Regulatory targets shared by both Tc-zen paralogues with relaxed thresholds (Padj≤0.05): opposite direction of regulation, N=78		Fig. 5B
3A	List of differentially expressed genes during late development (pre-rupture, 48-52 hAEL) after Tc-zen2 RNAi (Padj≤0.01)		Fig. 5F-e
3B	List of differentially expressed genes during late development (withdrawal, 52-56 hAEL) after Tc-zen2 RNAi (Padj≤0.01)		Fig. 5F-f
3C	List of differentially expressed genes during late development (WT pre-rupture, 48-52 hAEL vs WT withdrawal, 52-56 hAEL) (Padj≤0.01)		Fig. 5F-b
3D	List of differentially expressed genes during late development (Tc-zen2 RNAi pre-rupture, 48-52 hAEL vs Tc-zen2 RNAi withdrawal, 52-56 hAEL) (Padj≤0.01)		Fig. 5F-g
3E	List of differentially expressed genes during late development (WT pre-rupture, 48-52 hAEL vs Tc-zen2 RNAi withdrawal, 52-56 hAEL) (Padj≤0.01)		Fig. 5F-h
4A	Enriched GO terms in the dataset "Differentially expressed genes during pre-rupture (48-52 hAEL stage) after Tc-zen2 RNAi		Fig. 5D, Suppl. Fig.8A
4B	Enriched GO terms in the dataset "Differentially expressed genes during withdrawal (52-56 hAEL stage) after Tc-zen2 RNAi		Fig. 5D, Suppl. Fig. 8A

## Sheet: 1A
List of differentially expressed genes during early development after Tc-zen1 RNAi (Padj≤0.01)
gene ID	base mean	log2 fold change	lfcSE	stat	p-value	P adj				Color code:	upregulated genes	downregulated genes
TC001141-RC	273.86	-4.81492	0.273421	-17.6099	2.06908e-69	3.82297e-66				|log2 FC| ≥ 1
TC000107-RA	819.249	-4.71444	0.202228	-23.3125	3.31128e-120	3.67088e-116
TC016278-RB	112.469	-4.50381	0.280328	-16.0662	4.40188e-58	3.04995e-55
TC003884-RA	721.193	-4.37856	0.193862	-22.586	5.95274e-113	3.2996e-109
TC001141-RA	150.515	-4.35967	0.267444	-16.3012	9.66946e-60	8.93297e-57
TC031852-RA	1100.46	-4.23635	0.256793	-16.4971	3.84713e-61	4.26493e-58
TC007258-RC	207.488	-4.23493	0.245351	-17.2607	9.30182e-67	1.47314e-63
TC007258-RB	153.481	-4.21686	0.259043	-16.2786	1.40038e-59	1.1942e-56
TC015555-RA	139.384	-4.15035	0.281215	-14.7586	2.70742e-49	1.30498e-46
TC015108-RA	299.823	-4.02195	0.27243	-14.7633	2.52692e-49	1.27334e-46
TC000089-RA	160.282	-4.01049	0.283366	-14.1531	1.78759e-45	7.92688e-43
TC006727-RA	1027.17	-3.84968	0.237182	-16.2309	3.04947e-59	2.41474e-56
TC033541-RA	94.4091	-3.77759	0.286674	-13.1773	1.18588e-39	3.65186e-37
TC013480-RA	267.723	-3.75319	0.244792	-15.3321	4.66494e-53	2.87309e-50
TC030984-RA	398.015	-3.56355	0.210049	-16.9653	1.48374e-64	1.98354e-61
TC033309-RA	1990.17	-3.46913	0.204542	-16.9605	1.61031e-64	1.98354e-61
TC013465-RA	2256.76	-3.45121	0.279542	-12.346	5.12252e-35	1.23453e-32
TC012512-RA	261.617	-3.44279	0.254573	-13.5238	1.13213e-41	3.6914e-39
TC031851-RA	5059.46	-3.3519	0.179308	-18.6935	5.58975e-78	1.5492e-74
TC034460-RA	308.871	-3.35153	0.241595	-13.8725	9.29391e-44	3.21976e-41
TC008400-RA	493.236	-3.32142	0.263753	-12.5929	2.30957e-36	6.24485e-34
TC008204-RB	266.033	-3.25638	0.261188	-12.4676	1.12213e-35	2.893e-33
TC010590-RA	572.646	-3.25536	0.233155	-13.9622	2.65062e-44	1.04946e-41
TC030609-RA	1201.96	-3.22242	0.283749	-11.3566	6.87994e-30	1.49551e-27
TC000236-RA	203.198	-3.17268	0.281712	-11.2621	2.01815e-29	4.22136e-27
TC031518-RA	2017.14	-3.13915	0.236241	-13.2879	2.72101e-40	8.61861e-38
TC008204-RA	359.599	-3.13407	0.209253	-14.9775	1.03087e-50	5.71413e-48
TC033082-RA	1653	-3.07179	0.252522	-12.1644	4.80769e-34	1.11038e-31
TC008024-RA	292.681	-3.04992	0.218942	-13.9303	4.14827e-44	1.53444e-41
TC000635-RA	199.423	-3.04012	0.264417	-11.4974	1.3589e-30	3.01295e-28
TC016278-RA	646.142	-2.99622	0.215742	-13.888	7.49007e-44	2.67854e-41
TC009877-RA	271.372	-2.99172	0.238368	-12.5509	3.93163e-36	1.03776e-33
TC015379-RA	553.556	-2.97515	0.187508	-15.8668	1.07663e-56	7.02092e-54
TC031518-RC	722.966	-2.96432	0.244531	-12.1225	8.0312e-34	1.81702e-31
TC011937-RA	899.1	-2.93764	0.18119	-16.213	4.08095e-59	3.01609e-56
TC010855-RA	302.258	-2.93529	0.301294	-9.7423	1.99005e-22	2.69045e-20
TC002107-RA	652.269	-2.91127	0.197759	-14.7213	4.70361e-49	2.17268e-46
TC014708-RC	148.369	-2.89041	0.294377	-9.81873	9.35165e-23	1.2959e-20
TC009442-RA	83.4107	-2.87117	0.280571	-10.2333	1.40598e-24	2.25894e-22
TC032920-RA	184.187	-2.87104	0.269549	-10.6513	1.72029e-26	3.2324e-24
TC002504-RB	496.887	-2.86531	0.151905	-18.8625	2.32149e-79	8.57866e-76
TC000611-RA	134.374	-2.85295	0.223997	-12.7366	3.70215e-37	1.05236e-34
TC005503-RA	108.905	-2.84657	0.289011	-9.84934	6.89955e-23	9.8062e-21
TC010855-RB	304.061	-2.84611	0.230261	-12.3604	4.28239e-35	1.05499e-32
TC003708-RA	5568.4	-2.83786	0.20372	-13.9302	4.15237e-44	1.53444e-41
TC014100-RA	2563.6	-2.80337	0.157241	-17.8285	4.24296e-71	9.40748e-68
TC003286-RA	430.595	-2.79574	0.287186	-9.73494	2.13943e-22	2.79032e-20
TC014101-RB	3059.21	-2.78227	0.188224	-14.7817	1.92158e-49	1.01441e-46
TC011141-RA	135.513	-2.76736	0.273859	-10.1051	5.2458e-24	8.19084e-22
TC015188-RA	260.244	-2.7396	0.220667	-12.4151	2.16387e-35	5.45197e-33
TC012208-RA	350.815	-2.69808	0.271819	-9.92602	3.20807e-23	4.67956e-21
TC014517-RA	545.999	-2.6606	0.16298	-16.3248	6.58057e-60	6.63202e-57
TC013304-RA	304.522	-2.6187	0.189799	-13.7972	2.6497e-43	8.90139e-41
TC032736-RA	191.759	-2.61376	0.262234	-9.96728	2.11956e-23	3.133e-21
TC013560-RA	142.881	-2.59724	0.288891	-8.99037	2.46401e-19	2.87536e-17
TC031198-RA	79.0619	-2.59682	0.278617	-9.32041	1.15888e-20	1.38143e-18
TC015111-RA	1451.28	-2.59226	0.185037	-14.0095	1.3644e-44	5.60211e-42
TC033746-RA	64.2994	-2.5909	0.297328	-8.71392	2.93538e-18	3.19035e-16
TC005571-RA	111.762	-2.56011	0.260167	-9.84028	7.55041e-23	1.05954e-20
TC001278-RA	1749.73	-2.54491	0.166723	-15.2643	1.32291e-52	7.71883e-50
TC032290-RB	182.565	-2.54437	0.196561	-12.9444	2.52632e-38	7.37022e-36
TC032258-RB	46.8754	-2.53631	0.306803	-8.26689	1.37495e-16	1.3857e-14
TC001141-RD	30.2197	-2.51624	0.307197	-8.19095	2.59179e-16	2.5204e-14
TC031511-RA	594.436	-2.50427	0.225758	-11.0927	1.36078e-28	2.74284e-26
TC001186-RA	1247.66	-2.48161	0.234207	-10.5958	3.11611e-26	5.66315e-24
TC032848-RA	344.583	-2.47122	0.270642	-9.13096	6.78915e-20	8.00687e-18
TC014101-RA	838.118	-2.39152	0.249205	-9.59659	8.26348e-22	1.02931e-19
TC033106-RA	56.5175	-2.38879	0.280907	-8.50385	1.83404e-17	1.9364e-15
TC008235-RA	111.372	-2.3843	0.244846	-9.73794	2.07719e-22	2.7414e-20
TC031851-RB	2277.8	-2.37964	0.168572	-14.1164	3.00825e-45	1.28267e-42
TC014708-RD	1452.32	-2.37331	0.243577	-9.74359	1.96484e-22	2.68916e-20
TC013404-RA	2739.79	-2.37239	0.307249	-7.7214	1.15055e-14	9.73664e-13
TC015564-RA	398.153	-2.3617	0.226625	-10.4212	1.98497e-25	3.38544e-23
TC011140-RA	446.154	-2.33443	0.220647	-10.5799	3.69287e-26	6.60309e-24
TC033158-RA	3504.25	-2.31555	0.242209	-9.56013	1.17613e-21	1.44873e-19
TC013484-RA	173.528	-2.29748	0.2296	-10.0065	1.42779e-23	2.16829e-21
TC010864-RA	138.245	-2.29068	0.220928	-10.3684	3.45229e-25	5.71225e-23
TC003203-RA	241.089	-2.28859	0.212819	-10.7537	5.69469e-27	1.08847e-24
TC000921-RA	2903.44	-2.28079	0.226749	-10.0586	8.41495e-24	1.29567e-21
TC009377-RA	104.323	-2.27973	0.263022	-8.66744	4.41929e-18	4.71079e-16
TC004948-RA	92.8046	-2.27492	0.240317	-9.46635	2.89787e-21	3.49193e-19
TC034275-RA	686.771	-2.21807	0.213249	-10.4013	2.44567e-25	4.10799e-23
TC001278-RB	499.142	-2.18605	0.274884	-7.9526	1.82631e-15	1.70139e-13
TC005104-RA	94.4993	-2.1686	0.248783	-8.71684	2.8608e-18	3.14008e-16
TC006846-RA	336.997	-2.16605	0.207125	-10.4577	1.35098e-25	2.34016e-23
TC033522-RB	38.0604	-2.16467	0.306258	-7.06811	1.57063e-12	1.00069e-10
TC004438-RA	116.438	-2.16316	0.281759	-7.67735	1.62408e-14	1.34362e-12
TC006771-RA	1631.28	-2.14353	0.176016	-12.178	4.07001e-34	9.60004e-32
TC012495-RA	141.686	-2.12832	0.290036	-7.33811	2.16628e-13	1.51996e-11
TC008856-RA	101.53	-2.10952	0.276263	-7.63594	2.24184e-14	1.78799e-12
TC012183-RA	128.314	-2.10948	0.26117	-8.07703	6.6365e-16	6.28823e-14
TC011283-RA	1775.16	-2.10361	0.305819	-6.87859	6.0446e-12	3.66177e-10
TC015592-RA	33.1036	-2.10066	0.306748	-6.84816	7.48074e-12	4.45868e-10
TC000520-RA	76.5521	-2.09165	0.248181	-8.42794	3.51799e-17	3.61116e-15
TC034998-RA	93.2704	-2.04881	0.298053	-6.87398	6.24361e-12	3.74144e-10
TC033081-RB	36.4881	-2.04835	0.307402	-6.66342	2.6752e-11	1.51312e-09
TC006124-RA	189.172	-2.04133	0.259064	-7.87964	3.28321e-15	2.9353e-13
TC001994-RA	47.7527	-2.01909	0.28255	-7.14597	8.93651e-13	5.86214e-11
TC015392-RA	339.694	-1.99321	0.282863	-7.04656	1.83396e-12	1.16179e-10
TC015598-RA	178.062	-1.99282	0.260075	-7.6625	1.82344e-14	1.48637e-12
TC033893-RA	603.219	-1.98284	0.179957	-11.0184	3.1143e-28	6.16521e-26
TC033520-RA	300.162	-1.97349	0.202929	-9.72504	2.35823e-22	3.00498e-20
TC008048-RA	1140.85	-1.95071	0.154336	-12.6394	1.28042e-36	3.54869e-34
TC015721-RA	185.466	-1.94881	0.238348	-8.17633	2.92626e-16	2.82092e-14
TC009560-RA	2559.29	-1.92981	0.176859	-10.9115	1.01521e-27	1.97449e-25
TC012970-RA	376.977	-1.92435	0.304699	-6.31559	2.69133e-10	1.37505e-08
TC001141-RB	108.884	-1.921	0.306703	-6.26338	3.76709e-10	1.85609e-08
TC010817-RA	286.497	-1.91866	0.233741	-8.20846	2.2404e-16	2.21759e-14
TC032113-RA	81.7812	-1.91115	0.259172	-7.37406	1.65512e-13	1.1762e-11
TC033778-RA	58.342	-1.90799	0.270838	-7.04476	1.85785e-12	1.17024e-10
TC033053-RB	277.211	-1.90626	0.268211	-7.10733	1.18312e-12	7.62563e-11
TC001860-RA	207.45	-1.90138	0.272361	-6.98109	2.92897e-12	1.80392e-10
TC007258-RA	35.4718	-1.89843	0.307328	-6.1772	6.52481e-10	3.15869e-08
TC001129-RA	180.423	-1.89723	0.265047	-7.1581	8.18025e-13	5.39799e-11
TC033203-RA	47.3816	-1.8716	0.28523	-6.56171	5.31927e-11	2.89066e-09
TC012027-RA	296.349	-1.86176	0.193799	-9.60666	7.49409e-22	9.44085e-20
TC033244-RA	1335.66	-1.84834	0.243792	-7.58161	3.4129e-14	2.64584e-12
TC034705-RA	937.289	-1.83035	0.225808	-8.1058	5.24002e-16	5.00783e-14
TC000922-RA	217.081	-1.82214	0.231959	-7.85545	3.98348e-15	3.50483e-13
TC015380-RA	101.4	-1.79086	0.2934	-6.10381	1.03571e-09	4.94908e-08
TC016330-RA	78.8668	-1.77935	0.28174	-6.31558	2.69156e-10	1.37505e-08
TC032304-RA	171.842	-1.77744	0.280641	-6.33352	2.39632e-10	1.2531e-08
TC005998-RB	509.528	-1.77712	0.242352	-7.33279	2.25411e-13	1.56182e-11
TC011099-RA	131.588	-1.77178	0.237405	-7.46308	8.45208e-14	6.33106e-12
TC011101-RA	100.319	-1.76883	0.248034	-7.13139	9.93579e-13	6.4793e-11
TC003707-RA	2774.75	-1.7643	0.17078	-10.3308	5.11208e-25	8.33419e-23
TC008247-RA	52.0762	-1.76388	0.289029	-6.10277	1.04247e-09	4.96003e-08
TC014831-RA	306.913	-1.76125	0.166125	-10.602	2.91829e-26	5.39203e-24
TC008048-RB	190.696	-1.75115	0.183508	-9.54266	1.39214e-21	1.69597e-19
TC034834-RA	30337.6	-1.74381	0.212059	-8.22324	1.98072e-16	1.97822e-14
TC014285-RA	287.25	-1.74302	0.237625	-7.33518	2.21427e-13	1.54386e-11
TC016280-RA	41.9881	-1.73537	0.295228	-5.87806	4.15107e-09	1.9016e-07
TC009092-RA	754.644	-1.73134	0.133302	-12.9881	1.42873e-38	4.28078e-36
TC009525-RA	29.9962	-1.72906	0.306886	-5.63421	1.7586e-08	7.67553e-07
TC006832-RA	39.2875	-1.72467	0.296121	-5.82423	5.73778e-09	2.59629e-07
TC015554-RA	86.4146	-1.72386	0.30716	-5.61226	1.99695e-08	8.6141e-07
TC000431-RA	48.0492	-1.72131	0.306996	-5.60694	2.05935e-08	8.84882e-07
TC007083-RA	187.621	-1.71978	0.220041	-7.81575	5.46382e-15	4.6955e-13
TC010675-RC	185.834	-1.70601	0.215472	-7.91756	2.42213e-15	2.20097e-13
TC030104-RA	101.315	-1.69306	0.268609	-6.30306	2.91817e-10	1.47721e-08
TC014688-RA	183.605	-1.692	0.304867	-5.54995	2.85754e-08	1.20451e-06
TC005249-RA	33484.1	-1.69049	0.169148	-9.99412	1.61709e-23	2.42258e-21
TC031823-RC	93.242	-1.68814	0.255324	-6.61173	3.79846e-11	2.09501e-09
TC034274-RA	612.153	-1.68668	0.166679	-10.1193	4.5369e-24	7.18516e-22
TC015717-RA	244.861	-1.67997	0.219073	-7.66854	1.73961e-14	1.42854e-12
TC014143-RA	101.233	-1.67719	0.265418	-6.31905	2.63174e-10	1.36334e-08
TC006284-RA	124.316	-1.67492	0.226128	-7.40694	1.29245e-13	9.30393e-12
TC012346-RA	1827.21	-1.67079	0.217396	-7.68548	1.52427e-14	1.27053e-12
TC013579-RA	118.231	-1.66189	0.2496	-6.65822	2.77168e-11	1.55974e-09
TC013464-RA	245.988	-1.65988	0.285143	-5.82123	5.84154e-09	2.63249e-07
TC032847-RA	26.2917	-1.6592	0.30619	-5.41885	5.99843e-08	2.40937e-06
TC010001-RA	841.369	-1.64844	0.219559	-7.50796	6.00568e-14	4.59166e-12
TC011529-RA	27.3884	-1.64807	0.3035	-5.43021	5.62877e-08	2.26911e-06
TC031037-RA	347.271	-1.63691	0.213835	-7.655	1.93314e-14	1.56429e-12
TC010516-RB	1935.27	-1.63085	0.146577	-11.1262	9.35637e-29	1.92083e-26
TC033738-RA	58.2313	-1.63078	0.293979	-5.54728	2.90146e-08	1.21839e-06
TC000827-RB	202.072	-1.62846	0.294618	-5.52735	3.2511e-08	1.34484e-06
TC031827-RA	447.06	-1.62073	0.237233	-6.83181	8.38508e-12	4.94452e-10
TC032087-RA	1126.53	-1.62023	0.204281	-7.93138	2.16718e-15	1.98557e-13
TC007584-RA	620.18	-1.61599	0.180982	-8.92901	4.29846e-19	4.96383e-17
TC006726-RA	135.804	-1.61392	0.230737	-6.99465	2.6593e-12	1.65624e-10
TC013646-RA	192.648	-1.6125	0.216169	-7.45945	8.68811e-14	6.46419e-12
TC002616-RA	32.2842	-1.59438	0.300431	-5.30698	1.11456e-07	4.36608e-06
TC013544-RA	112.33	-1.59166	0.231056	-6.88863	5.63327e-12	3.43134e-10
TC004115-RA	180.063	-1.5804	0.222194	-7.11271	1.13785e-12	7.37674e-11
TC005493-RA	1548.77	-1.57917	0.200796	-7.86453	3.70481e-15	3.28572e-13
TC010593-RA	6093.57	-1.57479	0.201336	-7.82173	5.21043e-15	4.51272e-13
TC015481-RA	410.435	-1.56924	0.20926	-7.49901	6.43037e-14	4.88268e-12
TC005250-RA	6388.31	-1.56543	0.148914	-10.5123	7.58106e-26	1.33403e-23
TC033769-RA	107.659	-1.56099	0.248587	-6.27945	3.39783e-10	1.68916e-08
TC015712-RA	60.5347	-1.56063	0.30741	-5.07672	3.84011e-07	1.39122e-05
TC033739-RA	36.1134	-1.55791	0.293684	-5.30471	1.12855e-07	4.40531e-06
TC007632-RB	15.5815	-1.55078	0.297588	-5.21118	1.87647e-07	7.12418e-06
TC033997-RA	48.4106	-1.54957	0.275759	-5.61929	1.91742e-08	8.30332e-07
TC008047-RA	4284.77	-1.54704	0.21027	-7.35742	1.875e-13	1.32396e-11
TC006978-RB	64.8203	-1.54628	0.245818	-6.29034	3.16779e-10	1.58905e-08
TC009269-RA	161.5	-1.54021	0.187697	-8.20582	2.29025e-16	2.24688e-14
TC014397-RA	26.3243	-1.54005	0.307211	-5.013	5.35874e-07	1.90407e-05
TC032476-RA	378.133	-1.53537	0.18105	-8.48035	2.2452e-17	2.32619e-15
TC009549-RA	354.475	-1.52398	0.233288	-6.53264	6.46221e-11	3.49464e-09
TC015236-RA	37.5277	-1.5206	0.29388	-5.17423	2.28857e-07	8.48531e-06
TC007044-RA	138.512	-1.51704	0.306921	-4.94276	7.70223e-07	2.65177e-05
TC034300-RA	185.523	-1.51575	0.223789	-6.77312	1.26036e-11	7.27726e-10
TC001036-RA	2079.52	-1.51246	0.155279	-9.74032	2.02909e-22	2.71018e-20
TC031150-RA	24.4883	-1.51119	0.306404	-4.932	8.13925e-07	2.75938e-05
TC033185-RA	42.6532	-1.50691	0.299604	-5.02967	4.91334e-07	1.75707e-05
TC000174-RA	82.3285	-1.49293	0.253073	-5.89921	3.65242e-09	1.68711e-07
TC006631-RA	68.7522	-1.4906	0.263509	-5.65674	1.54275e-08	6.7869e-07
TC000428-RA	16.0377	-1.49028	0.297652	-5.00679	5.53443e-07	1.96021e-05
TC009178-RA	618.46	-1.4879	0.199356	-7.46352	8.42401e-14	6.33106e-12
TC033029-RB	1117.52	-1.48777	0.205527	-7.23878	4.52755e-13	3.04196e-11
TC007583-RA	50.4678	-1.48064	0.271873	-5.44606	5.14968e-08	2.09119e-06
TC015161-RA	31.773	-1.47826	0.30234	-4.8894	1.01142e-06	3.35707e-05
TC031361-RB	109.064	-1.47671	0.307042	-4.80947	1.51329e-06	4.89106e-05
TC010825-RA	1045.55	-1.47643	0.204244	-7.22875	4.87448e-13	3.25533e-11
TC034444-RA	493.253	-1.47329	0.211111	-6.97873	2.97857e-12	1.82433e-10
TC032514-RA	1127.48	-1.4542	0.185803	-7.82657	5.01376e-15	4.37658e-13
TC015715-RA	1084.01	-1.45052	0.295337	-4.91139	9.0434e-07	3.03804e-05
TC005292-RA	318.434	-1.44057	0.249895	-5.7647	8.18027e-09	3.64203e-07
TC007806-RA	663.485	-1.43884	0.221302	-6.50171	7.94115e-11	4.27357e-09
TC006723-RA	1838.05	-1.42682	0.185439	-7.69427	1.423e-14	1.19511e-12
TC014634-RA	524.25	-1.42671	0.183397	-7.77932	7.29126e-15	6.21776e-13
TC010525-RA	1602.45	-1.42665	0.144695	-9.85964	6.22716e-23	8.9655e-21
TC013415-RA	40.3284	-1.42509	0.288728	-4.93577	7.98363e-07	2.73168e-05
TC034730-RA	13.9317	-1.42022	0.293532	-4.83838	1.30905e-06	4.26827e-05
TC010445-RA	651.152	-1.41566	0.208095	-6.80297	1.02486e-11	5.97977e-10
TC010099-RA	2098.65	-1.41348	0.201972	-6.99838	2.58937e-12	1.6218e-10
TC033623-RA	404.902	-1.41199	0.191009	-7.39229	1.44322e-13	1.03223e-11
TC032708-RA	46.4296	-1.41146	0.297165	-4.74974	2.03678e-06	6.54485e-05
TC014345-RA	1492.75	-1.41046	0.159786	-8.82713	1.07396e-18	1.21489e-16
TC031386-RA	3341.49	-1.40422	0.183757	-7.64172	2.14338e-14	1.72185e-12
TC012124-RA	253.001	-1.40305	0.250272	-5.60611	2.06925e-08	8.85701e-07
TC013559-RA	24.1273	-1.40008	0.306087	-4.57412	4.78218e-06	0.000143284
TC002459-RA	1059.29	-1.39769	0.160523	-8.7071	3.11752e-18	3.35542e-16
TC032788-RA	77.9718	-1.39388	0.248894	-5.60031	2.13967e-08	9.08829e-07
TC000856-RA	63.1674	-1.37967	0.277331	-4.97481	6.53112e-07	2.28404e-05
TC030923-RA	18.2171	-1.37939	0.290997	-4.74024	2.13469e-06	6.81992e-05
TC002459-RB	804.526	-1.37602	0.192217	-7.15869	8.14489e-13	5.39799e-11
TC006229-RA	89.2969	-1.3742	0.282653	-4.86178	1.16337e-06	3.80446e-05
TC034461-RA	17.9571	-1.37352	0.306566	-4.48033	7.45268e-06	0.000215719
TC000067-RA	60.2579	-1.37047	0.29093	-4.71065	2.46926e-06	7.79893e-05
TC032543-RA	65.1071	-1.36062	0.287391	-4.73438	2.19731e-06	6.97975e-05
TC003982-RA	65.2744	-1.35895	0.263009	-5.16693	2.37966e-07	8.76442e-06
TC011863-RA	113.509	-1.35158	0.222404	-6.07714	1.22345e-09	5.77156e-08
TC011791-RA	1725.73	-1.34728	0.119478	-11.2764	1.7157e-29	3.65773e-27
TC032258-RC	100.066	-1.34507	0.258506	-5.20325	1.95837e-07	7.38454e-06
TC008472-RA	300.554	-1.34345	0.196334	-6.84268	7.77234e-12	4.60771e-10
TC007661-RA	23.7563	-1.3405	0.305724	-4.38468	1.16159e-05	0.000318747
TC010815-RA	27.9753	-1.33611	0.295211	-4.52595	6.01242e-06	0.000175867
TC031338-RA	3089.06	-1.32038	0.178197	-7.40968	1.26609e-13	9.17376e-12
TC003355-RB	11.7246	-1.31911	0.290067	-4.54761	5.42579e-06	0.000161694
TC034364-RA	32.9521	-1.31726	0.295791	-4.45335	8.45405e-06	0.000240312
TC000753-RA	16.0995	-1.29724	0.29856	-4.34499	1.39281e-05	0.000377523
TC032992-RA	16.019	-1.29298	0.303792	-4.25614	2.07984e-05	0.000547676
TC013648-RA	4221.73	-1.28569	0.213903	-6.01064	1.8479e-09	8.60749e-08
TC014177-RA	348.345	-1.28057	0.167812	-7.63102	2.32908e-14	1.8443e-12
TC002083-RA	1146.72	-1.28015	0.167865	-7.62607	2.42023e-14	1.90288e-12
TC031718-RA	17.0042	-1.27626	0.307277	-4.15347	3.2747e-05	0.000825074
TC013403-RA	16.8488	-1.27305	0.307314	-4.14251	3.43519e-05	0.000855788
TC014708-RA	3457.45	-1.26968	0.191367	-6.63483	3.24873e-11	1.80077e-09
TC034862-RA	510.865	-1.26744	0.186853	-6.78307	1.1765e-11	6.82861e-10
TC012674-RA	930.91	-1.26524	0.243499	-5.19607	2.03548e-07	7.6266e-06
TC033053-RC	133.384	-1.25949	0.306902	-4.1039	4.06241e-05	0.000996369
TC010654-RA	921.268	-1.25778	0.187231	-6.71778	1.8452e-11	1.05443e-09
TC032983-RA	26.2256	-1.25065	0.307381	-4.06874	4.72672e-05	0.00113914
TC032844-RA	30.9174	-1.24642	0.296886	-4.19832	2.68897e-05	0.000698125
TC004170-RA	256.639	-1.24401	0.198318	-6.27278	3.54659e-10	1.75524e-08
TC013296-RA	44.0546	-1.23505	0.279453	-4.41951	9.89267e-06	0.000276247
TC010653-RA	993.106	-1.23425	0.176745	-6.98319	2.88548e-12	1.78706e-10
TC034861-RA	1035.51	-1.2323	0.165364	-7.452	9.19356e-14	6.79465e-12
TC034858-RA	1849.19	-1.22784	0.186525	-6.5827	4.61984e-11	2.52293e-09
TC030992-RA	14.1918	-1.22427	0.304951	-4.01465	5.95345e-05	0.00138927
TC015671-RA	197.197	-1.22132	0.277899	-4.39482	1.10862e-05	0.000304967
TC014954-RA	7611.23	-1.22021	0.180879	-6.74598	1.52e-11	8.73093e-10
TC014245-RA	1276.41	-1.2196	0.147282	-8.28072	1.22431e-16	1.2452e-14
TC002790-RA	88.4548	-1.21916	0.250312	-4.87055	1.1129e-06	3.67192e-05
TC034950-RA	111.746	-1.21497	0.2811	-4.32221	1.54473e-05	0.000414874
TC010023-RA	61.6366	-1.21178	0.291085	-4.16297	3.14135e-05	0.000798341
TC031062-RA	105.998	-1.21102	0.219894	-5.50727	3.64445e-08	1.50195e-06
TC033228-RA	23.3864	-1.20913	0.30723	-3.93558	8.29958e-05	0.00185175
TC032874-RA	43.0995	-1.20221	0.284174	-4.23052	2.33148e-05	0.000612483
TC009894-RA	70.0145	-1.19357	0.286879	-4.16052	3.1752e-05	0.00080366
TC001176-RA	40.5476	-1.18634	0.280564	-4.22841	2.35348e-05	0.000615345
TC031823-RB	117.021	-1.18229	0.242956	-4.86628	1.13721e-06	3.7299e-05
TC031591-RA	265.52	-1.1788	0.28094	-4.19593	2.71757e-05	0.00070226
TC031239-RC	453.946	-1.1772	0.205069	-5.74052	9.43878e-09	4.18553e-07
TC033624-RA	299.537	-1.17653	0.235353	-4.99902	5.76226e-07	2.03441e-05
TC002315-RA	672.823	-1.17008	0.175294	-6.67497	2.47289e-11	1.40587e-09
TC000411-RA	108.057	-1.16803	0.26989	-4.32781	1.50602e-05	0.000406222
TC033874-RD	114.266	-1.16757	0.217799	-5.36078	8.28632e-08	3.3044e-06
TC000542-RA	1219.34	-1.16375	0.169262	-6.87545	6.17953e-12	3.72317e-10
TC003085-RA	463.221	-1.15952	0.279514	-4.14833	3.34911e-05	0.000838109
TC001120-RB	76.18	-1.15894	0.306268	-3.78408	0.000154279	0.00309707
TC013191-RA	26.3919	-1.15474	0.3074	-3.75647	0.000172324	0.00338121
TC033330-RA	66.7406	-1.14652	0.299512	-3.82795	0.000129215	0.00267254
TC008005-RA	66.9314	-1.14586	0.290357	-3.9464	7.93355e-05	0.00179584
TC014943-RA	226.95	-1.1454	0.209519	-5.46681	4.58199e-08	1.87439e-06
TC011639-RA	15.5832	-1.14363	0.303647	-3.76631	0.000165679	0.00326817
TC033543-RA	30.2386	-1.13402	0.304505	-3.72415	0.000195975	0.00371381
TC004635-RA	58.629	-1.13364	0.282444	-4.01369	5.97776e-05	0.00138927
TC014775-RA	995.995	-1.13214	0.192202	-5.89036	3.8535e-09	1.77261e-07
TC031922-RA	1067.58	-1.13208	0.264951	-4.27279	1.93046e-05	0.00051445
TC031666-RA	19.0671	-1.13009	0.306813	-3.6833	0.000230235	0.00426108
TC002609-RA	168.172	-1.1295	0.269708	-4.18787	2.81581e-05	0.000722594
TC012819-RA	107.175	-1.12709	0.286734	-3.9308	8.4664e-05	0.00187342
TC000957-RA	1503.85	-1.12565	0.127954	-8.79729	1.40156e-18	1.56946e-16
TC005908-RA	15.522	-1.12419	0.29121	-3.86042	0.000113192	0.00239018
TC014942-RA	4034.34	-1.11597	0.212637	-5.24825	1.53552e-07	5.93129e-06
TC034269-RA	10.9127	-1.11262	0.299471	-3.71528	0.000202977	0.00382039
TC034269-RB	10.9127	-1.11262	0.299471	-3.71528	0.000202977	0.00382039
TC012734-RA	165.265	-1.10905	0.30674	-3.61562	0.000299628	0.00534891
TC007091-RA	21.1828	-1.1071	0.307219	-3.60362	0.000313822	0.00554869
TC007861-RA	2700.68	-1.10381	0.123846	-8.91274	4.97869e-19	5.69008e-17
TC014638-RA	379.646	-1.09962	0.172908	-6.35956	2.02329e-10	1.07322e-08
TC007679-RA	267.316	-1.09874	0.17375	-6.32368	2.55405e-10	1.3293e-08
TC014329-RA	3133.93	-1.09771	0.2122	-5.17299	2.30375e-07	8.51312e-06
TC034813-RA	14.4817	-1.08673	0.303089	-3.58552	0.000336412	0.00586393
TC012787-RA	83.0193	-1.08658	0.279329	-3.88996	0.000100261	0.00218367
TC009191-RA	1100.44	-1.0841	0.193402	-5.60544	2.07726e-08	8.85713e-07
TC033916-RA	316.841	-1.08347	0.169283	-6.40032	1.55049e-10	8.26382e-09
TC005048-RA	194.999	-1.08027	0.218746	-4.93844	7.87493e-07	2.70283e-05
TC031358-RA	60.3082	-1.07719	0.255475	-4.21642	2.48207e-05	0.00064744
TC013311-RA	325.302	-1.07522	0.188269	-5.71108	1.12262e-08	4.95829e-07
TC030754-RA	287.724	-1.0747	0.258527	-4.15701	3.22443e-05	0.00081426
TC015158-RA	18.525	-1.07462	0.294002	-3.65514	0.000257041	0.00468677
TC014225-RA	49.6405	-1.06538	0.300561	-3.54465	0.000393136	0.00663257
TC034363-RA	20.2372	-1.06514	0.307424	-3.46473	0.000530774	0.00845349
TC011889-RA	319.168	-1.0644	0.194993	-5.45868	4.79701e-08	1.95513e-06
TC003668-RA	53.9797	-1.06296	0.284192	-3.74028	0.000183819	0.0035502
TC003371-RA	407.318	-1.06057	0.181393	-5.84678	5.01167e-09	2.27702e-07
TC014346-RA	20.8983	-1.0588	0.307349	-3.44493	0.000571205	0.00888132
TC032831-RA	74.7151	-1.05247	0.264147	-3.98443	6.76424e-05	0.00154615
TC006033-RA	101.037	-1.0522	0.284583	-3.69734	0.00021787	0.00406617
TC008101-RA	195.165	-1.04975	0.231472	-4.53509	5.75779e-06	0.00016942
TC034792-RA	12.6019	-1.0486	0.302683	-3.46436	0.000531488	0.00845349
TC032641-RA	63.5272	-1.03981	0.299423	-3.47272	0.000515214	0.0082919
TC014534-RA	48.1979	-1.03866	0.302531	-3.43322	0.000596458	0.00921842
TC002586-RA	230.472	-1.03834	0.221526	-4.68721	2.76961e-06	8.67341e-05
TC001320-RA	2099.5	-1.03708	0.187329	-5.53617	3.09162e-08	1.28366e-06
TC000803-RA	26.8555	-1.0331	0.299434	-3.45016	0.000560249	0.00876011
TC031487-RA	68.1865	-1.03069	0.270958	-3.80387	0.000142452	0.00289766
TC013974-RA	44.5815	-1.0301	0.300218	-3.43117	0.000600979	0.00925341
TC032151-RB	1978.45	-1.02716	0.162697	-6.31335	2.73065e-10	1.38863e-08
TC032053-RA	9.82024	-1.01497	0.285771	-3.55168	0.000382778	0.00647859
TC001319-RA	371.077	-1.01146	0.214554	-4.71427	2.42582e-06	7.68361e-05
TC013128-RA	71.7511	-1.01021	0.250589	-4.03132	5.54645e-05	0.00131397
TC012929-RA	525.473	-1.00916	0.222282	-4.54002	5.62477e-06	0.000167136
TC008734-RA	441.888	-1.00858	0.198127	-5.09059	3.56947e-07	1.29741e-05
TC003327-RA	155.842	-1.00728	0.219261	-4.594	4.34824e-06	0.000131706
TC030730-RA	219.181	-1.0046	0.215964	-4.65171	3.29195e-06	0.00010194
TC007252-RA	502.919	-1.00212	0.156509	-6.40294	1.52414e-10	8.16261e-09
TC008653-RB	286.843	-0.998319	0.178583	-5.59023	2.26763e-08	9.595e-07
TC014237-RA	414.395	-0.993602	0.215303	-4.61489	3.93298e-06	0.000119783
TC031158-RC	307.484	-0.993085	0.25227	-3.9366	8.26438e-05	0.00185089
TC014326-RA	432.172	-0.992996	0.23482	-4.22875	2.34997e-05	0.000615345
TC012068-RB	242.059	-0.991821	0.202623	-4.89492	9.83461e-07	3.28224e-05
TC005275-RA	132.726	-0.990052	0.248519	-3.98381	6.78192e-05	0.001547
TC013607-RA	289.981	-0.987521	0.215134	-4.59026	4.42685e-06	0.000133722
TC005186-RB	915.064	-0.986716	0.234426	-4.20908	2.56416e-05	0.000667283
TC031143-RA	69.9021	-0.983074	0.268355	-3.66334	0.000248947	0.00456169
TC031239-RB	978.169	-0.979699	0.12387	-7.90908	2.593e-15	2.33707e-13
TC013561-RA	8.70416	-0.974177	0.284103	-3.42895	0.000605918	0.00930361
TC007381-RA	262.124	-0.972811	0.261551	-3.71939	0.000199707	0.00377807
TC031081-RA	17802.7	-0.970641	0.111301	-8.72089	2.76033e-18	3.06011e-16
TC002550-RA	1430.78	-0.961606	0.157822	-6.09296	1.1084e-09	5.25118e-08
TC002789-RB	10.2534	-0.96023	0.277684	-3.45799	0.000544218	0.00859431
TC033874-RA	706.312	-0.95448	0.144649	-6.59858	4.15121e-11	2.27823e-09
TC015508-RA	2002.57	-0.95308	0.150364	-6.3385	2.32017e-10	1.21903e-08
TC013648-RB	299.462	-0.945195	0.218197	-4.33185	1.4786e-05	0.0003998
TC031529-RA	87.0394	-0.943953	0.253355	-3.7258	0.000194694	0.00369586
TC013894-RB	1101.94	-0.943848	0.205197	-4.59972	4.23066e-06	0.000128496
TC011770-RA	7291.82	-0.943687	0.213014	-4.43016	9.4161e-06	0.000264941
TC033130-RA	177.342	-0.942085	0.267529	-3.52143	0.000429228	0.00713153
TC031046-RA	324.239	-0.942059	0.191853	-4.91032	9.09288e-07	3.04543e-05
TC013553-RA	13544.1	-0.940329	0.129085	-7.28458	3.22672e-13	2.19457e-11
TC001318-RA	263.575	-0.936296	0.243232	-3.84939	0.000118413	0.00246754
TC011644-RA	749.73	-0.933911	0.264484	-3.53107	0.000413881	0.00692049
TC033436-RA	1257.97	-0.932166	0.109737	-8.49459	1.9864e-17	2.07747e-15
TC034633-RA	106.514	-0.928779	0.217975	-4.26094	2.03573e-05	0.000538618
TC031046-RB	2496.72	-0.927992	0.229735	-4.03941	5.35863e-05	0.0012803
TC001355-RA	2447.03	-0.924537	0.12424	-7.44152	9.95332e-14	7.30745e-12
TC004352-RA	1334.14	-0.922915	0.138829	-6.64787	2.97356e-11	1.65653e-09
TC034044-RA	588.301	-0.92174	0.235282	-3.9176	8.94363e-05	0.00196724
TC013365-RA	2391.99	-0.91915	0.177315	-5.18371	2.17517e-07	8.09193e-06
TC012282-RA	246.053	-0.919145	0.181602	-5.06131	4.16381e-07	1.49385e-05
TC003833-RA	659.625	-0.917465	0.184217	-4.98036	6.34661e-07	2.22654e-05
TC012184-RA	2499.24	-0.917042	0.207225	-4.42533	9.62928e-06	0.000270254
TC032374-RA	69.4259	-0.916817	0.26391	-3.47398	0.000512796	0.0082749
TC010140-RA	2281.05	-0.915593	0.115435	-7.93165	2.16253e-15	1.98557e-13
TC005176-RB	482.919	-0.914542	0.237545	-3.84998	0.000118129	0.00246624
TC013650-RA	314.079	-0.913567	0.184095	-4.96248	6.95973e-07	2.4036e-05
TC006033-RB	259.611	-0.911606	0.207008	-4.40372	1.06412e-05	0.000294184
TC031363-RA	322.351	-0.907664	0.196122	-4.62805	3.69123e-06	0.000113041
TC015096-RA	4125.9	-0.904197	0.151491	-5.96863	2.39249e-09	1.10976e-07
TC009548-RA	5384.57	-0.900325	0.177441	-5.07393	3.89677e-07	1.40715e-05
TC013857-RA	136.62	-0.899759	0.260172	-3.45833	0.000543544	0.00859431
TC010557-RA	4688.39	-0.899407	0.126737	-7.09665	1.2782e-12	8.19082e-11
TC006255-RA	99.0032	-0.897671	0.22368	-4.0132	5.99016e-05	0.00138927
TC010873-RD	653.109	-0.894347	0.219103	-4.08186	4.46763e-05	0.00108853
TC000024-RA	2935.22	-0.89398	0.179857	-4.97049	6.67835e-07	2.31363e-05
TC012624-RA	409.832	-0.893705	0.250681	-3.56511	0.000363705	0.00621268
TC033915-RA	248.603	-0.893658	0.179678	-4.97367	6.56968e-07	2.2903e-05
TC010238-RA	227.425	-0.885572	0.219926	-4.02669	5.65674e-05	0.00133539
TC013301-RA	3494.95	-0.884743	0.117013	-7.56106	3.99785e-14	3.07779e-12
TC004769-RA	5409.51	-0.882181	0.139641	-6.31749	2.65849e-10	1.37079e-08
TC016205-RA	891.679	-0.880918	0.178879	-4.92467	8.45025e-07	2.8474e-05
TC031850-RA	439.803	-0.879522	0.244991	-3.59003	0.000330646	0.0057725
TC011817-RA	1378.61	-0.877763	0.128891	-6.81011	9.75275e-12	5.72058e-10
TC033710-RA	461.321	-0.877307	0.183996	-4.76807	1.85999e-06	5.99414e-05
TC001715-RA	1537.18	-0.874754	0.117706	-7.43171	1.07204e-13	7.81884e-12
TC013538-RA	179.167	-0.874037	0.230018	-3.79987	0.000144773	0.00292875
TC009045-RA	95.2519	-0.872994	0.233197	-3.7436	0.000181404	0.00352197
TC031422-RA	155.177	-0.865997	0.210556	-4.1129	3.90714e-05	0.000962546
TC001681-RA	2457.94	-0.865549	0.185376	-4.66915	3.02453e-06	9.44505e-05
TC002682-RA	301.736	-0.859987	0.228979	-3.75575	0.000172824	0.00338503
TC033874-RB	228.63	-0.859547	0.206495	-4.16256	3.14699e-05	0.000798341
TC015234-RA	291.525	-0.858726	0.220637	-3.89203	9.94103e-05	0.00217369
TC012171-RA	531.94	-0.855967	0.20683	-4.1385	3.49577e-05	0.000868926
TC006201-RA	235.421	-0.854143	0.216381	-3.9474	7.9006e-05	0.0017948
TC002667-RA	214.146	-0.851628	0.219407	-3.88151	0.000103811	0.00224338
TC034516-RB	757.012	-0.851101	0.196919	-4.32209	1.54558e-05	0.000414874
TC033315-RA	319.287	-0.85064	0.242626	-3.50597	0.000454953	0.00749422
TC004638-RA	145.147	-0.849343	0.233043	-3.64458	0.000267828	0.00485948
TC004638-RB	145.147	-0.849343	0.233043	-3.64458	0.000267828	0.00485948
TC033154-RA	584.379	-0.847507	0.218165	-3.8847	0.000102457	0.00221843
TC009928-RB	920.454	-0.846649	0.192108	-4.40715	1.04739e-05	0.000290284
TC001350-RA	102.716	-0.842867	0.22234	-3.7909	0.000150105	0.00303109
TC013738-RA	716.403	-0.840871	0.172346	-4.87898	1.06638e-06	3.52893e-05
TC007410-RD	628.153	-0.835971	0.172827	-4.83705	1.31783e-06	4.28429e-05
TC007872-RA	708.942	-0.833545	0.125232	-6.65601	2.8136e-11	1.57533e-09
TC003872-RA	126.915	-0.827922	0.21623	-3.82889	0.000128722	0.00266732
TC013310-RA	519.522	-0.826422	0.185494	-4.45525	8.37969e-06	0.00023881
TC013003-RA	2379.56	-0.825357	0.108252	-7.62443	2.45116e-14	1.91363e-12
TC016044-RA	162.941	-0.823602	0.228774	-3.60006	0.000318139	0.00559824
TC004159-RA	1873.2	-0.819652	0.235256	-3.48409	0.000493812	0.00801346
TC008329-RA	1573.41	-0.815758	0.112235	-7.26828	3.64082e-13	2.46111e-11
TC002441-RA	551.676	-0.812883	0.130511	-6.22846	4.71031e-10	2.30038e-08
TC032341-RA	1083.28	-0.809454	0.1379	-5.86984	4.36212e-09	1.99006e-07
TC002170-RA	1176.6	-0.80902	0.160977	-5.02568	5.01641e-07	1.78816e-05
TC002330-RA	1378.32	-0.804646	0.215752	-3.7295	0.000191862	0.00366465
TC010977-RA	1346.51	-0.804255	0.209388	-3.84098	0.000122545	0.00254884
TC005773-RA	107.167	-0.803546	0.235552	-3.41133	0.000646471	0.00979483
TC010488-RA	123.426	-0.802438	0.224174	-3.57954	0.000344201	0.0059897
TC006202-RA	157.039	-0.801758	0.233851	-3.42849	0.000606938	0.00930639
TC008439-RA	253.257	-0.794645	0.186377	-4.26365	2.01119e-05	0.000534676
TC015613-RA	2188.74	-0.792025	0.154467	-5.12747	2.93655e-07	1.07441e-05
TC003208-RA	716.854	-0.791861	0.196396	-4.03197	5.53119e-05	0.00131397
TC003216-RA	182.963	-0.788224	0.199843	-3.94421	8.00621e-05	0.001804
TC031906-RC	958.375	-0.787618	0.178352	-4.41609	1.005e-05	0.000279937
TC008926-RA	1637.14	-0.787428	0.149104	-5.28108	1.28423e-07	4.97796e-06
TC010441-RA	1166.56	-0.786528	0.129807	-6.05919	1.36807e-09	6.39932e-08
TC005857-RC	5192.2	-0.781373	0.220244	-3.54776	0.000388516	0.00656569
TC000136-RA	256.435	-0.78038	0.167365	-4.66274	3.1203e-06	9.71674e-05
TC004957-RA	1967.1	-0.77938	0.16008	-4.8687	1.12334e-06	3.69536e-05
TC002602-RA	5094.4	-0.770176	0.17995	-4.27995	1.86938e-05	0.000499373
TC014226-RB	2366.99	-0.769727	0.154226	-4.99089	6.01025e-07	2.11522e-05
TC033074-RA	3200.63	-0.767698	0.14247	-5.3885	7.10464e-08	2.84339e-06
TC015558-RA	851.506	-0.767198	0.187803	-4.08512	4.40532e-05	0.00107571
TC007261-RA	284.328	-0.766892	0.190235	-4.0313	5.54699e-05	0.00131397
TC031968-RA	429.671	-0.766032	0.147682	-5.18702	2.13685e-07	7.97615e-06
TC013241-RA	5927.55	-0.764142	0.104587	-7.30625	2.74699e-13	1.8915e-11
TC015944-RA	3131.8	-0.759957	0.0942699	-8.0615	7.53626e-16	7.08025e-14
TC005858-RB	128.029	-0.755439	0.207332	-3.64362	0.000268833	0.00486974
TC034191-RA	1363.35	-0.750522	0.152167	-4.93223	8.12968e-07	2.75938e-05
TC008243-RA	140.248	-0.748985	0.203023	-3.68916	0.000224995	0.00417805
TC032219-RA	2608.42	-0.744373	0.13607	-5.47051	4.48735e-08	1.84247e-06
TC003242-RA	2291.62	-0.742103	0.128202	-5.78856	7.09931e-09	3.17351e-07
TC007382-RA	4076.94	-0.740903	0.143812	-5.15189	2.57872e-07	9.46614e-06
TC003447-RA	566.34	-0.739863	0.133494	-5.5423	2.98518e-08	1.24882e-06
TC034173-RA	2219.69	-0.738337	0.183392	-4.02599	5.67353e-05	0.00133539
TC011451-RB	772.721	-0.73747	0.183331	-4.02262	5.7555e-05	0.00134895
TC014541-RB	311.793	-0.736489	0.187183	-3.9346	8.33353e-05	0.00185175
TC000967-RA	918.707	-0.731984	0.116494	-6.28343	3.31182e-10	1.65382e-08
TC005664-RA	752.689	-0.730005	0.171436	-4.25817	2.06109e-05	0.000544029
TC033029-RA	1947.53	-0.724484	0.114105	-6.34926	2.16352e-10	1.14214e-08
TC009872-RA	213.478	-0.722785	0.179642	-4.02348	5.73442e-05	0.00134686
TC011064-RA	2416.44	-0.722162	0.204377	-3.53347	0.000410136	0.00687863
TC013876-RA	23316.2	-0.722149	0.138597	-5.21044	1.88391e-07	7.12799e-06
TC007467-RA	634.578	-0.716925	0.146478	-4.89443	9.85915e-07	3.28224e-05
TC003435-RA	109.666	-0.71577	0.202447	-3.53559	0.000406861	0.00683403
TC003876-RA	182.988	-0.713907	0.191204	-3.73374	0.000188658	0.00362472
TC005760-RA	1024.32	-0.712132	0.122921	-5.79341	6.89711e-09	3.0956e-07
TC013292-RB	472.592	-0.708285	0.18107	-3.91167	9.16605e-05	0.0020082
TC000091-RA	215.901	-0.707005	0.204901	-3.45047	0.000559616	0.00876011
TC007896-RA	2270.47	-0.706082	0.182704	-3.86462	0.000111261	0.0023539
TC001756-RA	2546.39	-0.701573	0.142197	-4.93379	8.06472e-07	2.75094e-05
TC008788-RA	2274.15	-0.70037	0.171823	-4.07611	4.57953e-05	0.00110892
TC011062-RA	209.77	-0.697208	0.190364	-3.6625	0.00024977	0.00456922
TC002222-RA	376.565	-0.695637	0.130014	-5.35049	8.77183e-08	3.47302e-06
TC032173-RA	743.142	-0.695235	0.111593	-6.23009	4.66155e-10	2.28664e-08
TC002462-RA	3647.87	-0.687952	0.111436	-6.17349	6.67967e-10	3.2196e-08
TC013629-RB	632.324	-0.68711	0.174635	-3.93456	8.33506e-05	0.00185175
TC010675-RB	1481.09	-0.6863	0.175179	-3.91771	8.93925e-05	0.00196724
TC014017-RA	3039.59	-0.683775	0.19693	-3.47217	0.000516263	0.00829463
TC004117-RA	1948.8	-0.681518	0.111251	-6.12596	9.01406e-10	4.32597e-08
TC004374-RA	609.221	-0.681375	0.188508	-3.61457	0.000300841	0.00536194
TC004160-RA	711.656	-0.675664	0.17857	-3.78374	0.00015449	0.00309707
TC010364-RA	673.725	-0.673859	0.162303	-4.15187	3.29767e-05	0.00082898
TC014330-RA	2025.51	-0.666141	0.14689	-4.53496	5.76145e-06	0.00016942
TC032086-RA	6023.53	-0.663791	0.163429	-4.06165	4.87266e-05	0.00117062
TC011870-RA	1155.98	-0.663021	0.183778	-3.60772	0.000308895	0.00548783
TC014953-RA	345	-0.657928	0.164919	-3.98941	6.62377e-05	0.00152347
TC001866-RA	1026.56	-0.656774	0.160353	-4.09579	4.20727e-05	0.00102962
TC013486-RA	2403.54	-0.655503	0.166131	-3.94571	7.95642e-05	0.00179643
TC012650-RA	5756.33	-0.65361	0.163116	-4.00702	6.14885e-05	0.00142013
TC034442-RA	3915.1	-0.65168	0.124201	-5.24696	1.54626e-07	5.95202e-06
TC005841-RA	5043.65	-0.648797	0.136977	-4.73655	2.17384e-06	6.92507e-05
TC010429-RA	1540.93	-0.646063	0.127367	-5.07245	3.92723e-07	1.41355e-05
TC000039-RA	2433.46	-0.644173	0.155738	-4.13625	3.5302e-05	0.000875522
TC007702-RA	1283.28	-0.643385	0.121433	-5.29826	1.16912e-07	4.54768e-06
TC000161-RA	2029.75	-0.639634	0.121942	-5.24539	1.55954e-07	5.98239e-06
TC034915-RA	331.652	-0.637816	0.177104	-3.60137	0.000316546	0.00558794
TC034190-RA	3694.24	-0.637193	0.14119	-4.51301	6.3915e-06	0.000186386
TC034215-RB	1135.77	-0.635926	0.127924	-4.97111	6.65706e-07	2.31348e-05
TC012981-RA	232.808	-0.634166	0.172959	-3.66656	0.000245836	0.00451214
TC011920-RA	1628.96	-0.626792	0.140499	-4.46117	8.15128e-06	0.000233802
TC015557-RA	1270.45	-0.62645	0.177912	-3.52113	0.000429719	0.00713153
TC011145-RB	1914.72	-0.624947	0.0992382	-6.29745	3.02584e-10	1.52475e-08
TC014956-RA	701.259	-0.623446	0.160688	-3.87986	0.000104516	0.00225421
TC002609-RC	317.788	-0.622574	0.173944	-3.57915	0.000344707	0.0059897
TC002112-RA	3259.78	-0.622569	0.149996	-4.15056	3.31658e-05	0.000831845
TC014886-RA	1439.48	-0.621606	0.155491	-3.99771	6.39591e-05	0.00147412
TC033862-RA	699.456	-0.621447	0.133903	-4.64101	3.46703e-06	0.000107063
TC008197-RA	1497.41	-0.620805	0.170963	-3.63122	0.000282086	0.00507664
TC030588-RC	681.252	-0.620445	0.16717	-3.71147	0.000206059	0.00386526
TC006973-RA	2780.2	-0.616098	0.163303	-3.77273	0.000161474	0.00321383
TC007760-RA	3304.08	-0.616029	0.132765	-4.64002	3.48382e-06	0.000107282
TC014741-RA	2443.83	-0.61582	0.118518	-5.19599	2.03633e-07	7.6266e-06
TC014457-RA	1016.27	-0.613672	0.109192	-5.62014	1.90803e-08	8.29507e-07
TC031847-RA	473.305	-0.608423	0.174027	-3.49614	0.000472037	0.00772968
TC011326-RC	1099.52	-0.606963	0.154089	-3.93904	8.18095e-05	0.00183963
TC034526-RA	518.553	-0.601048	0.157432	-3.81781	0.000134639	0.00276922
TC005099-RA	4936.5	-0.598954	0.16751	-3.57563	0.00034939	0.00604765
TC033411-RB	2007.4	-0.597768	0.107949	-5.53753	3.06766e-08	1.2785e-06
TC002094-RA	901.369	-0.595347	0.156585	-3.80208	0.000143484	0.00290799
TC000780-RA	785.538	-0.594571	0.134449	-4.42228	9.76634e-06	0.000273408
TC033517-RA	899.839	-0.584801	0.144444	-4.04863	5.15173e-05	0.00123352
TC007410-RA	561.005	-0.584118	0.151127	-3.86508	0.000111052	0.0023539
TC005045-RA	340.053	-0.581103	0.169808	-3.42212	0.000621348	0.00947491
TC008466-RA	714.328	-0.565564	0.127031	-4.45219	8.49988e-06	0.000240996
TC012661-RA	369.493	-0.563478	0.156255	-3.60614	0.000310786	0.00551259
TC010769-RA	398.42	-0.559426	0.133519	-4.18985	2.79143e-05	0.000718001
TC030766-RA	1382.56	-0.552842	0.142741	-3.87304	0.000107488	0.00230041
TC031472-RA	1452.53	-0.552121	0.145939	-3.78322	0.000154812	0.00309791
TC010873-RF	274.865	-0.546791	0.147251	-3.71333	0.000204551	0.00384347
TC005176-RA	2055.35	-0.546781	0.0900744	-6.07032	1.27656e-09	5.99658e-08
TC012384-RA	6214.17	-0.545588	0.120246	-4.53728	5.69838e-06	0.000168459
TC032289-RA	1229.84	-0.541218	0.0959901	-5.63826	1.71773e-08	7.52679e-07
TC032599-RA	220.473	-0.539832	0.156238	-3.45519	0.000549906	0.00865452
TC007616-RA	1510.52	-0.539344	0.119521	-4.51254	6.40565e-06	0.000186386
TC003127-RC	441.468	-0.534916	0.128434	-4.1649	3.11492e-05	0.000793838
TC007758-RA	1365.82	-0.534335	0.156577	-3.4126	0.000643464	0.00977184
TC007697-RA	900.626	-0.534291	0.142719	-3.74365	0.000181363	0.00352197
TC000577-RA	1248.78	-0.531901	0.143409	-3.70898	0.000208099	0.00389037
TC033124-RA	573.348	-0.527751	0.13692	-3.85444	0.000115994	0.00243543
TC009537-RA	1903.94	-0.52559	0.14558	-3.61031	0.000305827	0.00544205
TC032804-RA	4350.54	-0.519505	0.138575	-3.7489	0.000177614	0.00346661
TC013255-RA	356.343	-0.514592	0.136141	-3.77985	0.000156921	0.00313447
TC015064-RA	1034.31	-0.512641	0.134818	-3.80247	0.000143262	0.00290799
TC008244-RA	3126.94	-0.511818	0.0942533	-5.43024	5.62775e-08	2.26911e-06
TC001759-RA	2577.25	-0.510793	0.121721	-4.19641	2.71182e-05	0.00070226
TC009707-RA	2346.28	-0.49346	0.124526	-3.96272	7.40994e-05	0.00168679
TC012082-RD	1683.23	-0.49281	0.129236	-3.81327	0.000137139	0.00280479
TC033736-RA	833.566	-0.490674	0.104274	-4.70562	2.53097e-06	7.97113e-05
TC033711-RA	1576.73	-0.490241	0.112362	-4.36305	1.28264e-05	0.000348513
TC004293-RA	2356.17	-0.488862	0.107031	-4.56749	4.93604e-06	0.000147496
TC002504-RA	2854.93	-0.478484	0.119994	-3.98756	6.67565e-05	0.00153222
TC007327-RA	1011.96	-0.477067	0.107516	-4.43719	9.11407e-06	0.000257751
TC032288-RA	583.193	-0.47649	0.126329	-3.77181	0.000162065	0.00321654
TC031901-RA	749.741	-0.473919	0.102682	-4.61539	3.92357e-06	0.000119783
TC001086-RA	3671.97	-0.468305	0.103979	-4.50385	6.67326e-06	0.000193664
TC001600-RA	1974.32	-0.466048	0.0870962	-5.35096	8.74886e-08	3.47302e-06
TC008668-RA	5702.37	-0.465939	0.118969	-3.91649	8.98471e-05	0.00197237
TC010404-RC	2273.85	-0.460389	0.135077	-3.40834	0.000653596	0.00985819
TC031465-RB	1307.51	-0.460364	0.128059	-3.59495	0.000324458	0.00567341
TC013565-RA	1968.1	-0.459704	0.103052	-4.4609	8.16177e-06	0.000233802
TC001026-RA	2528.34	-0.457947	0.111059	-4.12345	3.73246e-05	0.000923618
TC015012-RA	1545.2	-0.456798	0.103744	-4.40311	1.06712e-05	0.000294282
TC013119-RA	2611.71	-0.455711	0.125372	-3.63486	0.000278132	0.00502178
TC033052-RA	1739.79	-0.451631	0.12226	-3.69402	0.000220741	0.00411282
TC002812-RA	1498.48	-0.439844	0.113793	-3.86529	0.000110959	0.0023539
TC014461-RA	777.959	-0.435409	0.124765	-3.48983	0.000483331	0.00788964
TC034974-RA	6504.14	-0.425138	0.0796331	-5.33871	9.36087e-08	3.67995e-06
TC031510-RA	1980.79	-0.423801	0.11297	-3.75143	0.000175829	0.00343782
TC033978-RA	2206.31	-0.422383	0.0890837	-4.74142	2.12225e-06	6.79977e-05
TC012443-RA	2097.07	-0.411311	0.104532	-3.93478	8.32743e-05	0.00185175
TC011289-RA	3493.42	-0.409598	0.118125	-3.46749	0.000525343	0.00838382
TC032949-RA	1362.94	-0.403608	0.0921212	-4.38127	1.17988e-05	0.000322966
TC003020-RA	3964.49	-0.397755	0.0867635	-4.58436	4.55379e-06	0.000137183
TC033135-RA	842.39	-0.396331	0.116246	-3.40942	0.000651005	0.00983249
TC000998-RA	10534.5	-0.392788	0.113159	-3.47113	0.000518282	0.00830299
TC011081-RB	1118.57	-0.390835	0.10932	-3.57515	0.000350026	0.00604765
TC013905-RA	1134.85	-0.390393	0.103508	-3.77162	0.000162191	0.00321654
TC002987-RA	2945.2	-0.388493	0.10694	-3.6328	0.000280366	0.00505388
TC002940-RA	1356.35	-0.387698	0.109046	-3.55536	0.000377463	0.00640821
TC007282-RA	2641.44	-0.385806	0.103478	-3.72837	0.00019272	0.00366465
TC015633-RA	1317.71	-0.383843	0.102943	-3.72872	0.000192458	0.00366465
TC000331-RA	1136.95	-0.377393	0.0997094	-3.78493	0.000153752	0.00309346
TC012805-RA	1319.62	-0.373834	0.0998736	-3.74307	0.000181786	0.00352322
TC011886-RA	1656.68	-0.372487	0.097584	-3.81708	0.000135038	0.00277228
TC010408-RA	8279.26	-0.3713	0.0947159	-3.92014	8.84983e-05	0.00195437
TC001738-RB	1144.62	-0.370694	0.105503	-3.51358	0.000442112	0.00729353
TC005582-RA	1060.34	-0.370135	0.107857	-3.43171	0.000599779	0.00924777
TC003529-RA	6557.59	-0.370045	0.0937706	-3.94628	7.9376e-05	0.00179584
TC014541-RA	1373.03	-0.369076	0.0948548	-3.89095	9.98508e-05	0.00217903
TC009545-RA	4608.63	-0.36684	0.0701599	-5.22863	1.70773e-07	6.50579e-06
TC001570-RA	2865.84	-0.364676	0.074013	-4.92719	8.34186e-07	2.81945e-05
TC033794-RA	5810.7	-0.363557	0.103469	-3.51367	0.000441968	0.00729353
TC010177-RA	1102.28	-0.360556	0.104545	-3.44881	0.000563058	0.00879163
TC009845-RA	3816.4	-0.359685	0.095649	-3.76047	0.000169596	0.0033395
TC003775-RA	1117.66	-0.354851	0.101328	-3.50202	0.000461739	0.00758346
TC007793-RA	6306.54	-0.354741	0.0967253	-3.66751	0.000244924	0.00451034
TC012172-RA	2409.27	-0.34902	0.0976524	-3.57411	0.000351427	0.00604765
TC010807-RA	6339.84	-0.344738	0.0991598	-3.4766	0.000507824	0.00820661
TC008354-RA	3298.38	-0.336031	0.0818277	-4.10657	4.01579e-05	0.000987118
TC034296-RA	3076.14	-0.327727	0.0953589	-3.43678	0.000588677	0.00912737
TC012117-RA	1766.28	-0.313766	0.08228	-3.8134	0.00013707	0.00280479
TC031096-RA	5156.69	-0.30961	0.0828632	-3.7364	0.00018667	0.00359276
TC009487-RA	3465.72	0.245367	0.0711968	3.44632	0.000568283	0.00886074
TC001365-RA	3440.58	0.275474	0.0775266	3.55329	0.000380448	0.006449
TC012687-RA	3578.57	0.28185	0.0782864	3.60024	0.000317925	0.00559824
TC005671-RA	2622.62	0.292463	0.0828667	3.52932	0.000416633	0.00694556
TC006402-RA	2196.99	0.300969	0.0853784	3.52512	0.000423289	0.00704592
TC031384-RA	2195.37	0.305453	0.0795991	3.8374	0.000124346	0.00258145
TC006622-RA	2003.9	0.306539	0.0764627	4.009	6.0977e-05	0.00141125
TC015318-RA	1140.59	0.341083	0.0947578	3.59953	0.000318797	0.00560092
TC015474-RA	6550.32	0.352251	0.0913678	3.85531	0.000115583	0.0024314
TC009381-RA	1671.09	0.354574	0.0992266	3.57338	0.000352407	0.00604765
TC006610-RA	5446.46	0.356837	0.102094	3.49517	0.000473762	0.0077465
TC001982-RA	5293.33	0.359788	0.101122	3.55796	0.000373747	0.0063646
TC010833-RA	1447.22	0.360523	0.102893	3.50388	0.000458536	0.00754204
TC004951-RA	4306.44	0.367625	0.0809834	4.53951	5.63854e-06	0.000167136
TC000095-RA	1593.13	0.368813	0.0913299	4.03825	5.38518e-05	0.00128387
TC011359-RA	1324.58	0.369422	0.103374	3.57365	0.000352043	0.00604765
TC009331-RA	1211.7	0.370778	0.104224	3.55751	0.00037438	0.00636561
TC013868-RA	1162.18	0.371905	0.107946	3.4453	0.000570434	0.00888132
TC000113-RA	772.224	0.373973	0.1002	3.73228	0.000189758	0.00363954
TC003397-RA	1149.18	0.374267	0.104023	3.59793	0.000320758	0.00562647
TC006041-RA	1137.29	0.377765	0.11089	3.40666	0.000657638	0.00990567
TC012312-RA	1467.58	0.379333	0.101703	3.72983	0.000191612	0.00366465
TC014496-RA	1073.05	0.380973	0.092592	4.11453	3.87967e-05	0.000957907
TC004033-RA	2769.37	0.382576	0.110738	3.45478	0.00055075	0.00865452
TC032940-RA	12618.3	0.385919	0.0996761	3.87173	0.000108064	0.00230829
TC033585-RA	648.227	0.386499	0.113004	3.42024	0.000625658	0.00952753
TC014929-RA	27043.6	0.387468	0.0909334	4.26101	2.03505e-05	0.000538618
TC005322-RA	6384.23	0.394478	0.114005	3.46017	0.000539843	0.00854957
TC007093-RA	977.297	0.395541	0.102328	3.86541	0.000110901	0.0023539
TC011231-RA	3483.55	0.396717	0.0756579	5.24356	1.57508e-07	6.02115e-06
TC032139-RA	1037.64	0.404314	0.114538	3.52996	0.000415628	0.00693923
TC012754-RA	10576.1	0.410463	0.107397	3.82192	0.000132419	0.00272862
TC001943-RA	4906.39	0.413427	0.106832	3.86988	0.000108889	0.00232143
TC007008-RA	1369.04	0.424611	0.110201	3.85307	0.000116645	0.00243986
TC009901-RA	1677.18	0.425783	0.117364	3.62789	0.000285748	0.00512589
TC009163-RA	907.487	0.425957	0.12179	3.49746	0.000469711	0.00770298
TC010108-RA	1042.07	0.429294	0.11079	3.87486	0.000106686	0.0022921
TC000616-RA	5528.23	0.431759	0.102931	4.19465	2.73292e-05	0.000704584
TC000425-RA	2639.47	0.4356	0.108533	4.01354	5.98144e-05	0.00138927
TC007735-RA	2946.18	0.43564	0.120002	3.63028	0.000283111	0.00508683
TC014564-RA	2608.53	0.43631	0.0996452	4.37863	1.19427e-05	0.000326099
TC006551-RA	642.364	0.436479	0.120697	3.61633	0.000298804	0.0053428
TC004789-RA	11334.8	0.441077	0.119644	3.68658	0.000227287	0.00421356
TC032949-RB	1794.82	0.443633	0.103363	4.29199	1.77075e-05	0.000474168
TC014539-RA	2544.53	0.44738	0.107131	4.17601	2.96663e-05	0.00075779
TC031099-RA	3441.79	0.44801	0.113793	3.93705	8.24893e-05	0.00185089
TC006507-RA	1432.31	0.449325	0.108465	4.14257	3.43429e-05	0.000855788
TC007098-RA	2046.31	0.450899	0.121503	3.71102	0.000206429	0.00386567
TC034140-RA	2714.06	0.454903	0.0969176	4.69371	2.68297e-06	8.4259e-05
TC002919-RA	2075.35	0.459398	0.128609	3.57206	0.000354188	0.00606883
TC031466-RB	1470.35	0.4667	0.132121	3.53237	0.000411853	0.00689698
TC031065-RA	758.668	0.47249	0.12625	3.7425	0.0001822	0.00352508
TC001452-RA	1481.65	0.473002	0.118641	3.98683	6.69619e-05	0.00153376
TC002367-RB	5589.22	0.476141	0.13645	3.48949	0.00048394	0.00788964
TC010847-RA	3218.74	0.478413	0.138416	3.45634	0.000547562	0.00863481
TC003496-RA	5881.67	0.479431	0.136313	3.51715	0.000436212	0.00721767
TC030679-RA	630.592	0.484511	0.137736	3.51768	0.000435344	0.00721408
TC002395-RB	1622.25	0.49001	0.127074	3.85608	0.000115217	0.00242833
TC009788-RA	2041.22	0.494924	0.14252	3.47265	0.000515346	0.0082919
TC013735-RA	5642.28	0.496546	0.137744	3.60484	0.00031234	0.0055313
TC012179-RA	1274.72	0.501259	0.134087	3.7383	0.000185266	0.00357193
TC030601-RA	1177.13	0.506819	0.147202	3.443	0.000575291	0.00893231
TC013780-RA	695.773	0.512754	0.113252	4.52757	5.96668e-06	0.000174991
TC011849-RA	1536.51	0.519933	0.149828	3.47019	0.0005201	0.0083201
TC013592-RA	6574.39	0.53471	0.154528	3.46027	0.000539643	0.00854957
TC003368-RA	1342.87	0.548967	0.135168	4.06137	4.87848e-05	0.00117062
TC009325-RA	720.356	0.54945	0.145055	3.78787	0.000151946	0.00306269
TC031092-RA	1283.48	0.554671	0.12106	4.58179	4.6101e-06	0.000138503
TC007650-RA	7448.93	0.563903	0.159314	3.53958	0.000400763	0.00674182
TC033119-RA	704.098	0.564053	0.147935	3.81284	0.000137381	0.00280479
TC003753-RA	1308.62	0.564559	0.117123	4.8202	1.43412e-06	4.64874e-05
TC005372-RA	720.616	0.565654	0.163322	3.46344	0.000533325	0.00847055
TC005565-RA	2449.16	0.566369	0.10591	5.34767	8.9092e-08	3.51485e-06
TC007346-RA	9783.6	0.569398	0.146981	3.87394	0.000107088	0.00229628
TC011255-RA	363.483	0.569991	0.166154	3.43051	0.000602451	0.0092632
TC030602-RA	1138.09	0.571943	0.147144	3.88696	0.000101507	0.00220216
TC031466-RA	1233.45	0.575916	0.156737	3.6744	0.000238408	0.00440499
TC001230-RA	389.871	0.57764	0.138063	4.1839	2.86551e-05	0.00073365
TC015333-RA	2586.25	0.57817	0.166747	3.46736	0.000525596	0.00838382
TC003117-RA	846.221	0.582974	0.15043	3.87538	0.000106457	0.00229161
TC001497-RA	15238.9	0.587646	0.171996	3.41663	0.000634017	0.00964159
TC013546-RB	5425.58	0.588145	0.170251	3.45458	0.000551154	0.00865452
TC030964-RA	677.072	0.593955	0.17026	3.48852	0.000485696	0.00790664
TC014151-RA	922.633	0.597732	0.160286	3.72915	0.000192126	0.00366465
TC001360-RA	579.062	0.601234	0.168596	3.56613	0.000362294	0.00619814
TC012093-RA	782.522	0.610721	0.179053	3.41084	0.000647629	0.00979483
TC013636-RA	1325.11	0.620966	0.173667	3.57561	0.000349418	0.00604765
TC015608-RB	6665.34	0.624233	0.155032	4.02649	5.66163e-05	0.00133539
TC002498-RA	1061.14	0.625257	0.168158	3.71826	0.000200598	0.00378847
TC031790-RA	315.917	0.625442	0.182529	3.42653	0.00061135	0.00936109
TC008350-RA	2356.47	0.633882	0.166397	3.80945	0.000139277	0.00283829
TC012729-RA	1758.8	0.63655	0.156169	4.07602	4.58133e-05	0.00110892
TC031246-RA	7640.01	0.636647	0.182663	3.48537	0.000491459	0.00798873
TC010443-RA	915.969	0.644448	0.188937	3.41092	0.000647441	0.00979483
TC006299-RA	429.346	0.648604	0.176668	3.67131	0.000241314	0.00445125
TC030881-RA	798.904	0.658867	0.175922	3.74523	0.00018023	0.00351148
TC012652-RC	1168.74	0.660294	0.184738	3.57422	0.000351271	0.00604765
TC031590-RA	1919.72	0.661417	0.175443	3.76998	0.000163263	0.00323203
TC007057-RA	221.667	0.665094	0.191576	3.4717	0.000517174	0.00829724
TC031964-RA	1188.57	0.666229	0.149382	4.45989	8.20015e-06	0.000234296
TC010679-RA	5044.54	0.666635	0.149126	4.47027	7.81192e-06	0.000225529
TC011982-RA	1007.51	0.671021	0.153523	4.37081	1.23784e-05	0.000337167
TC034247-RA	1315.39	0.674477	0.187494	3.59733	0.000321499	0.00563055
TC003628-RA	231.797	0.679422	0.185279	3.66703	0.000245381	0.00451127
TC013784-RB	1162.66	0.685743	0.18156	3.77696	0.000158755	0.00316538
TC008717-RA	591.787	0.68719	0.187725	3.66063	0.000251596	0.00459504
TC004878-RA	3021.37	0.694143	0.178561	3.88742	0.000101315	0.00220216
TC007567-RA	2116.3	0.695236	0.196157	3.54429	0.000393671	0.00663257
TC005609-RA	6038.93	0.701863	0.192805	3.64027	0.000272356	0.0049255
TC010208-RF	451.212	0.712732	0.20749	3.43502	0.000592509	0.00917396
TC009301-RA	610.81	0.714638	0.17777	4.02002	5.81922e-05	0.00136101
TC003183-RA	3336.41	0.725283	0.20819	3.48376	0.000494426	0.00801346
TC014931-RA	643.26	0.73051	0.194317	3.75938	0.000170338	0.00334817
TC012347-RA	447.793	0.736641	0.166939	4.41265	1.02115e-05	0.000283721
TC009270-RA	208.552	0.737726	0.213714	3.45193	0.000556601	0.00872768
TC010173-RA	130.126	0.743708	0.193009	3.85323	0.000116569	0.00243986
TC000402-RA	869.709	0.747687	0.183523	4.07408	4.61963e-05	0.00111576
TC003336-RA	3647.41	0.749138	0.198874	3.7669	0.00016529	0.00326632
TC033120-RA	7864.85	0.749644	0.202967	3.69344	0.000221244	0.00411528
TC032478-RA	4265.83	0.756682	0.208983	3.62077	0.000293722	0.00526042
TC010202-RA	325.609	0.76203	0.213952	3.56169	0.000368471	0.00628441
TC008968-RA	138.177	0.781452	0.213925	3.65293	0.000259267	0.0047196
TC011877-RA	1872.59	0.782808	0.228583	3.42462	0.000615664	0.00941413
TC015342-RA	684.145	0.7849	0.219644	3.57351	0.000352234	0.00604765
TC012209-RA	256.603	0.79923	0.229662	3.48003	0.000501367	0.00811409
TC012080-RA	3188.39	0.814662	0.207152	3.93268	8.40037e-05	0.00186253
TC001677-RB	137.805	0.828142	0.241943	3.42288	0.000619621	0.0094616
TC034532-RB	91.5634	0.829357	0.241587	3.43295	0.000597044	0.00921842
TC005341-RA	226.769	0.87759	0.229513	3.82371	0.000131458	0.00271387
TC013546-RC	133.376	0.909723	0.195246	4.65937	3.17173e-06	9.84924e-05
TC003159-RC	451.927	0.959889	0.207225	4.63211	3.6195e-06	0.000111152
TC008985-RC	359.897	1.01051	0.226198	4.46737	7.91884e-06	0.000228022
TC033536-RA	343.51	1.05282	0.205893	5.11344	3.16346e-07	1.15362e-05
TC011226-RC	79.6526	1.22844	0.301312	4.07698	4.56237e-05	0.00110892
TC010767-RA	325.972	1.33363	0.214753	6.21008	5.2956e-10	2.57487e-08
TC013320-RA	25.0286	1.36147	0.307094	4.43339	9.27648e-06	0.000261677
TC031915-RA	235.913	2.0337	0.278821	7.29393	3.01052e-13	2.06016e-11
TC013876-RC	107.04	2.9829	0.306515	9.73163	2.21013e-22	2.84901e-20

## Sheet: 1B
List of differentially expressed genes during early development after Tc-zen2 RNAi (Padj≤0.01)
gene ID	base mean	log2 fold change	lfcSE	stat	p-value	P adj				Color code:	upregulated genes	downregulated genes
TC033464-RA	323.301	-2.78792	0.156257	-17.8419	3.3436e-71	1.83898e-67				|log2 FC| ≥ 1
TC000853-RA	288.173	-2.30146	0.170693	-13.4831	1.96795e-41	5.41185e-38
TC007326-RA	446.693	-2.03282	0.152379	-13.3406	1.3433e-40	2.95526e-37
TC000511-RA	367.971	-1.80737	0.168043	-10.7554	5.59007e-27	8.78439e-24
TC008090-RA	98.5483	-1.15775	0.156404	-7.40229	1.33855e-13	7.36201e-11
TC000922-RA	1339.4	-1.15133	0.126776	-9.08167	1.06925e-19	1.30686e-16
TC032883-RC	36.8173	-1.03486	0.152502	-6.78586	1.15394e-11	4.53334e-09
TC007231-RB	1335.98	-1.02954	0.150963	-6.81982	9.11561e-12	3.71377e-09
TC034977-RA	2897.77	-0.974807	0.154037	-6.32838	2.47749e-10	7.3655e-08
TC011635-RA	73.0821	-0.972623	0.164538	-5.91122	3.39585e-09	7.62333e-07
TC013650-RA	889.139	-0.956262	0.127385	-7.5069	6.05454e-14	3.50526e-11
TC033465-RA	461.271	-0.932062	0.169922	-5.48522	4.12948e-08	6.78923e-06
TC034672-RA	28.9324	-0.913969	0.165385	-5.52632	3.27026e-08	5.80208e-06
TC030598-RA	274.599	-0.858105	0.1408	-6.09448	1.09793e-09	2.87554e-07
TC009694-RA	35.008	-0.797627	0.170765	-4.6709	2.99881e-06	0.000277201
TC034188-RA	17.7909	-0.772894	0.141453	-5.46398	4.65582e-08	7.3163e-06
TC013945-RA	31.5003	-0.767819	0.143632	-5.34574	9.00497e-08	1.26993e-05
TC006392-RA	130.925	-0.724505	0.171039	-4.2359	2.27642e-05	0.00150847
TC033206-RA	82.4843	-0.717629	0.170098	-4.21891	2.45484e-05	0.00160733
TC000721-RA	41.5312	-0.711982	0.16979	-4.1933	2.74928e-05	0.00176855
TC004091-RA	730.423	-0.700924	0.113962	-6.1505	7.72402e-10	2.1241e-07
TC006014-RA	4422.57	-0.68642	0.140794	-4.87534	1.0862e-06	0.000120689
TC033050-RB	13.2484	-0.684904	0.136475	-5.01853	5.20675e-07	6.4353e-05
TC011665-RA	51.985	-0.666407	0.169293	-3.93641	8.27101e-05	0.00419268
TC000720-RA	3191.82	-0.661692	0.148131	-4.46694	7.93464e-06	0.000656764
TC006806-RA	304.211	-0.627746	0.139648	-4.49522	6.94991e-06	0.000592628
TC031474-RA	103.134	-0.619187	0.167088	-3.70575	0.000210762	0.00861853
TC030989-RA	36.7881	-0.596655	0.146431	-4.07465	4.60837e-05	0.00258633
TC031718-RA	357.707	-0.593854	0.132178	-4.49283	7.02844e-06	0.000594714
TC003127-RA	2287.59	-0.574714	0.0947386	-6.06631	1.30879e-09	3.27198e-07
TC030673-RF	1756.37	-0.569149	0.148152	-3.84165	0.000122211	0.00562476
TC002300-RA	1459.3	-0.55817	0.124989	-4.46575	7.97882e-06	0.000656764
TC000797-RA	191.754	-0.553353	0.148662	-3.72223	0.00019747	0.00828727
TC033893-RA	1000.69	-0.543597	0.121331	-4.4803	7.45377e-06	0.000625889
TC005025-RA	575.578	-0.540501	0.125341	-4.31224	1.6161e-05	0.00116955
TC004501-RA	1977.22	-0.536709	0.12919	-4.15442	3.26116e-05	0.00200406
TC001372-RD	1154.01	-0.524821	0.119411	-4.39509	1.10729e-05	0.000870017
TC016033-RA	2998.86	-0.52429	0.108613	-4.82712	1.38524e-06	0.000145121
TC011226-RB	10.0252	-0.522607	0.124406	-4.20083	2.65943e-05	0.00172081
TC003186-RA	529.973	-0.508284	0.10758	-4.7247	2.3046e-06	0.000224342
TC008907-RB	30.2089	-0.503281	0.125677	-4.00456	6.2134e-05	0.00333402
TC034062-RA	28.8195	-0.4911	0.13275	-3.69944	0.000216077	0.00877067
TC031440-RA	6622.57	-0.490878	0.118392	-4.1462	3.3804e-05	0.0020629
TC032189-RB	5631.55	-0.483169	0.117705	-4.10492	4.04448e-05	0.0023919
TC031262-RC	334.431	-0.472708	0.121277	-3.89777	9.70832e-05	0.00472529
TC011081-RB	1602.35	-0.461746	0.105543	-4.37497	1.21448e-05	0.000927726
TC016332-RA	23726	-0.456021	0.079865	-5.7099	1.13044e-08	2.28077e-06
TC012253-RE	947.746	-0.454563	0.122622	-3.70704	0.000209697	0.00860698
TC009489-RA	868.313	-0.449465	0.115401	-3.89479	9.82832e-05	0.00476262
TC005160-RA	549.788	-0.44552	0.121359	-3.67108	0.000241531	0.00969651
TC001866-RA	1841.76	-0.439158	0.0581455	-7.55273	4.26213e-14	2.60464e-11
TC034834-RA	29888.1	-0.43243	0.0803374	-5.38268	7.33868e-08	1.09088e-05
TC001039-RD	800.447	-0.430288	0.106444	-4.04241	5.29056e-05	0.002881
TC007253-RB	532.037	-0.398898	0.0974379	-4.09387	4.24237e-05	0.00245611
TC009733-RA	530.111	-0.394753	0.100002	-3.94746	7.89839e-05	0.00405992
TC030603-RA	1393.33	-0.394706	0.0730718	-5.40162	6.6041e-08	1.00896e-05
TC032760-RB	6598.47	-0.393517	0.0967953	-4.06546	4.79386e-05	0.00264987
TC004133-RB	4585.44	-0.392518	0.0762439	-5.14819	2.63009e-07	3.48566e-05
TC014236-RB	1223.86	-0.391755	0.0896833	-4.36821	1.25269e-05	0.000943804
TC035012-RA	915.22	-0.38083	0.0912515	-4.17341	3.00079e-05	0.00190802
TC011326-RC	1533.05	-0.372254	0.100245	-3.71346	0.000204445	0.00846752
TC003635-RA	1252.64	-0.369253	0.0740537	-4.98629	6.15508e-07	7.52288e-05
TC031507-RA	3498.41	-0.333166	0.0813242	-4.09676	4.18968e-05	0.00243844
TC013604-RA	2177.46	-0.330887	0.0763258	-4.33519	1.45634e-05	0.00107515
TC010540-RB	6651.13	-0.317146	0.0807368	-3.92815	8.56017e-05	0.00429963
TC034100-RA	2259.23	-0.298229	0.07686	-3.88017	0.000104385	0.00497073
TC004259-RA	22691.7	-0.281835	0.0664533	-4.2411	2.22427e-05	0.00148285
TC013432-RA	989.498	-0.279108	0.0691834	-4.03432	5.47612e-05	0.00296736
TC002825-RA	1558.09	-0.259741	0.0610972	-4.25128	2.12555e-05	0.00142567
TC001336-RA	3961.46	-0.254777	0.0686194	-3.71291	0.000204893	0.00846752
TC011194-RA	1749.75	-0.220358	0.0580666	-3.79491	0.000147695	0.00652468
TC004676-RA	3722.46	0.213001	0.0523846	4.0661	4.78059e-05	0.00264987
TC005188-RA	5949.62	0.226146	0.0603917	3.74465	0.000180647	0.00775366
TC013016-RA	2582.77	0.22695	0.0511227	4.43932	9.02419e-06	0.00071932
TC031671-RA	1921.49	0.249441	0.0636707	3.91768	8.94064e-05	0.00445009
TC001743-RA	4105.36	0.260432	0.0695609	3.74394	0.000181154	0.00775366
TC034489-RA	4828.37	0.277629	0.073809	3.76146	0.000168927	0.00737379
TC014606-RA	33437.3	0.28145	0.06878	4.09203	4.27607e-05	0.00246266
TC009780-RA	2426.27	0.282541	0.0748722	3.77364	0.000160882	0.0070506
TC004425-RA	6204.26	0.290797	0.0701518	4.14525	3.39441e-05	0.0020629
TC013861-RA	1058.28	0.302423	0.0756154	3.99949	6.34782e-05	0.00336761
TC007702-RA	1325	0.302716	0.081499	3.71436	0.000203721	0.00846752
TC034900-RB	926.561	0.303481	0.0748566	4.05416	5.03138e-05	0.00276726
TC007894-RB	4236.99	0.321849	0.0748667	4.29896	1.71605e-05	0.00122575
TC032791-RA	1076.67	0.325144	0.0719182	4.52102	6.15411e-06	0.000528869
TC012168-RA	1976.36	0.334078	0.0865841	3.85842	0.000114121	0.0053192
TC001715-RA	3444.27	0.344414	0.0861305	3.99875	6.36785e-05	0.00336761
TC001632-RA	2329.61	0.350193	0.0653551	5.35831	8.40063e-08	1.21588e-05
TC032496-RA	458.384	0.358581	0.0937129	3.82638	0.000130043	0.00593558
TC007499-RA	683.756	0.373258	0.10171	3.66983	0.000242711	0.00970843
TC012484-RA	13803.4	0.374562	0.0951183	3.93785	8.22136e-05	0.0041868
TC016380-RA	2799.66	0.379884	0.0931879	4.07654	4.57108e-05	0.00258633
TC032289-RA	1463.45	0.382376	0.079563	4.80595	1.54017e-06	0.000158702
TC004033-RA	582.222	0.385293	0.104872	3.67393	0.000238847	0.00962389
TC033784-RA	1381.44	0.387813	0.0838036	4.62764	3.69859e-06	0.000330768
TC001680-RA	464.842	0.391734	0.105194	3.72393	0.000196148	0.00826679
TC004530-RA	417.078	0.403054	0.107849	3.7372	0.000186083	0.00792215
TC011557-RB	710.243	0.406611	0.0920594	4.41684	1.00156e-05	0.0007926
TC008246-RA	614.456	0.407775	0.100219	4.06885	4.72457e-05	0.00263809
TC015051-RA	2996.18	0.409869	0.0963415	4.25433	2.09675e-05	0.00141498
TC007470-RA	664.041	0.412074	0.101108	4.07559	4.58972e-05	0.00258633
TC010679-RA	1029.01	0.415012	0.106887	3.88272	0.000103293	0.0049401
TC004551-RB	2306.46	0.421149	0.0872154	4.82884	1.37332e-06	0.000145121
TC009456-RA	362.333	0.422559	0.107988	3.91304	9.11426e-05	0.00451607
TC012278-RA	16848.2	0.424539	0.0915439	4.63755	3.52571e-06	0.000317892
TC007074-RA	396.213	0.425037	0.114951	3.69755	0.000217692	0.0088037
TC015916-RA	847.935	0.425673	0.0866898	4.9103	9.09368e-07	0.000104379
TC008860-RA	928.452	0.428082	0.0944844	4.53071	5.87848e-06	0.000509159
TC033048-RA	1145.96	0.428874	0.0892467	4.80549	1.54374e-06	0.000158702
TC004961-RA	1545.14	0.430035	0.10825	3.97261	7.10906e-05	0.00370614
TC001570-RA	7245.28	0.433515	0.098688	4.39278	1.11911e-05	0.000873066
TC007092-RA	624.829	0.443907	0.116077	3.82424	0.000131175	0.00596248
TC032288-RA	826.733	0.444855	0.0956387	4.65141	3.29669e-06	0.000299699
TC001372-RA	3056.48	0.44548	0.0897026	4.96619	6.82816e-07	8.07632e-05
TC009808-RA	2872.84	0.447625	0.118612	3.77384	0.000160752	0.0070506
TC006138-RA	528.652	0.453559	0.121091	3.7456	0.000179966	0.00775366
TC014634-RA	7626.94	0.456206	0.106394	4.28787	1.80392e-05	0.00127893
TC004625-RA	823.595	0.465835	0.122465	3.80382	0.000142482	0.00634537
TC003708-RA	71160.7	0.481172	0.124344	3.86969	0.000108976	0.0051228
TC014345-RA	11468.2	0.48326	0.125153	3.86135	0.000112761	0.00527817
TC003922-RA	1447.32	0.48358	0.116941	4.13525	3.54574e-05	0.00213132
TC008243-RA	704.82	0.484663	0.130562	3.71212	0.00020553	0.00846752
TC030076-RB	1741.97	0.48731	0.106701	4.56706	4.94624e-06	0.000435269
TC004133-RA	4319.82	0.488183	0.0895516	5.45142	4.99701e-08	7.74185e-06
TC034520-RA	791.13	0.489703	0.119452	4.09958	4.13903e-05	0.00242177
TC002905-RB	480.938	0.492184	0.113578	4.33343	1.46804e-05	0.00107656
TC012193-RA	1465.59	0.49232	0.124882	3.94229	8.07087e-05	0.00412928
TC032733-RA	926.815	0.495971	0.11622	4.26753	1.9765e-05	0.00135041
TC001867-RA	873.098	0.498226	0.130594	3.81509	0.000136135	0.00613723
TC007452-RB	2581.78	0.508731	0.078425	6.48684	8.7654e-11	3.01311e-08
TC031239-RC	856.593	0.51065	0.094982	5.37628	7.60397e-08	1.11525e-05
TC002499-RA	1072.25	0.51594	0.10508	4.90996	9.10944e-07	0.000104379
TC032955-RA	733.639	0.516051	0.117855	4.37869	1.19396e-05	0.000924896
TC015240-RA	2204.09	0.519648	0.0854393	6.08207	1.18638e-09	3.03493e-07
TC032180-RA	10.9597	0.521677	0.125952	4.14186	3.44508e-05	0.00208219
TC008262-RA	626.587	0.52706	0.0958262	5.50017	3.79419e-08	6.52126e-06
TC008212-RB	3744.34	0.528151	0.127065	4.15654	3.23108e-05	0.00199753
TC000247-RA	492.069	0.52839	0.134392	3.93172	8.43413e-05	0.00425575
TC034419-RA	1117.27	0.537005	0.107949	4.97463	6.53733e-07	7.81637e-05
TC015554-RA	718.94	0.542638	0.126844	4.27799	1.8859e-05	0.0013079
TC013310-RA	2155.68	0.547026	0.139948	3.90878	9.27617e-05	0.00457368
TC005186-RA	1661.29	0.550252	0.0799712	6.88062	5.95923e-12	2.73131e-09
TC012093-RA	176.416	0.556292	0.1492	3.7285	0.00019262	0.00814932
TC002585-RB	9335.1	0.558256	0.11481	4.86242	1.15958e-06	0.000126291
TC032197-RA	32369	0.561464	0.144418	3.88777	0.000101168	0.00488093
TC010419-RA	371.758	0.562792	0.131289	4.28667	1.81375e-05	0.00127893
TC013812-RA	46.6979	0.56446	0.144017	3.91941	8.87669e-05	0.00443834
TC012729-RA	1272.77	0.566722	0.0734613	7.71456	1.21405e-14	8.34657e-12
TC032190-RB	1469.95	0.568798	0.10786	5.27351	1.33841e-07	1.86361e-05
TC032509-RB	1021.43	0.572606	0.146642	3.90479	9.4306e-05	0.00461051
TC012027-RA	2429.68	0.573147	0.141718	4.04429	5.24823e-05	0.00287216
TC031046-RE	133.441	0.575618	0.149275	3.85609	0.000115216	0.00534759
TC000520-RA	486.685	0.582664	0.133762	4.35598	1.3247e-05	0.000991274
TC010489-RA	280.379	0.583104	0.152037	3.83529	0.000125418	0.00574833
TC033050-RA	12.8287	0.584674	0.130941	4.46517	8.00057e-06	0.000656764
TC011788-RA	195.094	0.58625	0.146516	4.00128	6.30013e-05	0.00336414
TC012380-RA	794.482	0.587003	0.142315	4.12468	3.71246e-05	0.0022194
TC033231-RA	42.8418	0.587963	0.156383	3.75975	0.000170081	0.00739481
TC015712-RA	1542.34	0.589325	0.12376	4.76184	1.91834e-06	0.000193594
TC031466-RA	209.624	0.589665	0.138498	4.25757	2.06665e-05	0.00140328
TC014517-RA	1762.78	0.59171	0.106391	5.56165	2.67237e-08	4.89935e-06
TC011141-RA	1064.14	0.592341	0.154123	3.84331	0.000121386	0.00561027
TC006222-RB	2832.57	0.597793	0.0840632	7.11123	1.15011e-12	5.5005e-10
TC030580-RA	342.199	0.599253	0.122376	4.89683	9.73939e-07	0.000110447
TC014917-RA	94.0731	0.600346	0.162244	3.70027	0.000215369	0.00877067
TC016033-RB	4419.57	0.603702	0.105741	5.70925	1.13473e-08	2.28077e-06
TC003233-RA	513.569	0.604536	0.108482	5.57271	2.50809e-08	4.67609e-06
TC011877-RA	428.521	0.608155	0.153638	3.95836	7.5467e-05	0.00391574
TC031730-RA	2540.67	0.61671	0.164642	3.74576	0.000179847	0.00775366
TC001152-RA	502.004	0.616921	0.138235	4.46284	8.08818e-06	0.000659037
TC033716-RC	105.673	0.617019	0.165129	3.73659	0.000186531	0.00792215
TC006227-RA	155.555	0.617271	0.159438	3.87155	0.000108146	0.00510559
TC001440-RA	1509.15	0.617351	0.117682	5.24594	1.55487e-07	2.13795e-05
TC033522-RA	2179.92	0.619659	0.113285	5.46993	4.5022e-08	7.17742e-06
TC014143-RA	267.059	0.620247	0.145037	4.27647	1.89876e-05	0.0013079
TC001118-RA	62.9163	0.621463	0.163279	3.80614	0.000141152	0.00631169
TC006978-RC	521.193	0.625813	0.12374	5.05748	4.24839e-07	5.37153e-05
TC034299-RA	403.009	0.628127	0.126049	4.9832	6.25408e-07	7.55988e-05
TC005480-RA	2159.19	0.628354	0.148403	4.2341	2.29464e-05	0.00151144
TC032847-RA	324.054	0.6308	0.16142	3.90781	9.31368e-05	0.00457368
TC000546-RB	20.5167	0.631556	0.153282	4.12022	3.7851e-05	0.0022506
TC002441-RA	4211.64	0.632631	0.125057	5.05873	4.22059e-07	5.37153e-05
TC006388-RA	431.765	0.632726	0.124063	5.10005	3.39564e-07	4.44667e-05
TC015179-RA	577.467	0.633268	0.152103	4.16342	3.13518e-05	0.00197068
TC031929-RB	175.706	0.635449	0.170756	3.72137	0.000198141	0.00828727
TC033558-RA	239.809	0.636085	0.15586	4.08113	4.4818e-05	0.0025677
TC010191-RA	32.1447	0.637151	0.156263	4.07744	4.55345e-05	0.00258633
TC011142-RA	1014.78	0.638532	0.160368	3.98167	6.84319e-05	0.00359333
TC006222-RA	497.883	0.643456	0.127965	5.02836	4.94704e-07	6.1838e-05
TC009256-RA	757.463	0.644496	0.136628	4.71715	2.39171e-06	0.000228772
TC005886-RA	884.009	0.646	0.151071	4.27613	1.90166e-05	0.0013079
TC015670-RA	87.1234	0.647788	0.170086	3.80859	0.000139762	0.00627501
TC032642-RB	164.9	0.648332	0.170744	3.7971	0.0001464	0.00649354
TC001760-RA	56.9178	0.653013	0.171154	3.81536	0.000135985	0.00613723
TC007616-RA	2783.42	0.654101	0.0703177	9.30208	1.37721e-20	1.89367e-17
TC033106-RA	709.949	0.655541	0.149793	4.37632	1.20698e-05	0.000927726
TC010098-RA	141.496	0.656766	0.147593	4.44986	8.59282e-06	0.000693073
TC031161-RA	176.566	0.65756	0.16932	3.88354	0.000102948	0.0049401
TC000087-RA	104.018	0.659261	0.169971	3.87868	0.000105025	0.00497965
TC000357-RA	271.84	0.664115	0.154351	4.30264	1.68777e-05	0.00121343
TC008005-RA	1032.46	0.66542	0.142717	4.6625	3.12391e-06	0.000286359
TC031823-RC	1232.38	0.667459	0.128163	5.20791	1.90979e-07	2.56192e-05
TC033099-RA	105.318	0.668328	0.167876	3.98109	6.85999e-05	0.00359333
TC034444-RA	4263.86	0.668389	0.140328	4.76304	1.90697e-06	0.000193594
TC005191-RA	466.734	0.674609	0.148038	4.55701	5.18858e-06	0.000452971
TC015238-RA	499.65	0.674783	0.170811	3.95047	7.79969e-05	0.00402801
TC007223-RA	269.661	0.678052	0.168338	4.02792	5.62729e-05	0.00303432
TC004438-RA	1696.27	0.681687	0.111173	6.13176	8.69106e-10	2.33175e-07
TC030991-RA	602.978	0.684422	0.162556	4.21037	2.54956e-05	0.00165948
TC031066-RA	83.223	0.685242	0.164564	4.16398	3.12746e-05	0.00197068
TC001357-RA	1539.89	0.695194	0.161135	4.31436	1.60066e-05	0.00116604
TC007266-RA	295.027	0.698341	0.166741	4.18818	2.81201e-05	0.00179838
TC016058-RA	139.839	0.701154	0.170896	4.1028	4.08182e-05	0.00240107
TC008201-RA	70.6378	0.711119	0.171088	4.15645	3.23237e-05	0.00199753
TC014127-RA	45.8379	0.711494	0.171009	4.16056	3.17464e-05	0.00198415
TC034757-RA	32.3133	0.712159	0.160076	4.44888	8.63191e-06	0.000693073
TC032099-RA	162.381	0.713819	0.164139	4.34885	1.3685e-05	0.00101713
TC001350-RA	899.792	0.715367	0.14703	4.86544	1.14201e-06	0.000125621
TC014621-RA	360.212	0.722578	0.154092	4.68925	2.74202e-06	0.000255612
TC033333-RA	175.179	0.726067	0.166093	4.37145	1.23426e-05	0.000936333
TC033746-RA	146.46	0.728582	0.170387	4.27605	1.9024e-05	0.0013079
TC012208-RA	648.396	0.731479	0.11554	6.33097	2.43628e-10	7.3655e-08
TC032459-RA	175.348	0.734884	0.150293	4.88967	1.01004e-06	0.000113372
TC015203-RA	136.078	0.749563	0.151791	4.93814	7.88728e-07	9.22979e-05
TC008057-RA	1307.51	0.75053	0.125251	5.99222	2.07002e-09	5.06005e-07
TC002906-RA	1045.6	0.754386	0.118638	6.35875	2.03408e-10	6.58086e-08
TC015531-RA	47.845	0.761752	0.16602	4.58832	4.4682e-06	0.000396373
TC003085-RA	4853.6	0.76502	0.146666	5.21608	1.82751e-07	2.48181e-05
TC009220-RA	352.551	0.772663	0.140869	5.48498	4.13526e-08	6.78923e-06
TC031823-RB	1697.59	0.773371	0.140024	5.52315	3.32976e-08	5.81387e-06
TC034109-RA	296.908	0.779668	0.16499	4.72555	2.29492e-06	0.000224342
TC000522-RA	510.839	0.780278	0.165146	4.72479	2.30356e-06	0.000224342
TC031734-RA	26.8322	0.79919	0.165404	4.83175	1.35341e-06	0.000144539
TC031643-RA	118.112	0.799797	0.165043	4.84598	1.25986e-06	0.000135867
TC031518-RD	132.827	0.800587	0.169884	4.71255	2.44636e-06	0.000231983
TC010063-RA	45.2023	0.800658	0.170636	4.69221	2.70272e-06	0.000254102
TC004940-RA	1360.82	0.802931	0.134539	5.968	2.40176e-09	5.74334e-07
TC007762-RA	44.7329	0.807615	0.171183	4.71784	2.38366e-06	0.000228772
TC033300-RA	708.377	0.807835	0.145635	5.54698	2.90646e-08	5.24117e-06
TC031731-RA	1121.06	0.808209	0.171015	4.72595	2.29047e-06	0.000224342
TC015556-RA	1150.33	0.810204	0.151276	5.35581	8.51725e-08	1.21675e-05
TC034188-RB	18.3197	0.836298	0.146503	5.70841	1.14038e-08	2.28077e-06
TC031157-RA	63.4649	0.852702	0.168445	5.06221	4.14435e-07	5.36327e-05
TC004646-RA	1392.59	0.870848	0.14934	5.8313	5.49966e-09	1.1862e-06
TC015718-RA	183.944	0.883321	0.143184	6.16913	6.86667e-10	1.93675e-07
TC031143-RA	118.672	0.889137	0.165118	5.38485	7.25071e-08	1.09088e-05
TC002496-RA	285.351	0.893017	0.16258	5.4928	3.95616e-08	6.69504e-06
TC013816-RA	286.607	0.917972	0.167718	5.4733	4.41744e-08	7.14585e-06
TC012301-RA	715.257	0.930649	0.158687	5.8647	4.49958e-09	9.89907e-07
TC034364-RA	667.856	0.93068	0.138547	6.71743	1.84958e-11	6.78178e-09
TC014361-RA	37.2085	0.947274	0.164032	5.77493	7.6983e-09	1.62849e-06
TC032845-RA	36.4478	0.950029	0.170457	5.57344	2.49763e-08	4.67609e-06
TC012766-RA	40.5899	0.952111	0.169975	5.60149	2.12514e-08	4.10114e-06
TC000588-RA	124.415	0.953375	0.170194	5.6017	2.12254e-08	4.10114e-06
TC002783-RA	129.812	0.96035	0.161211	5.9571	2.56752e-09	6.0091e-07
TC011718-RA	220.975	0.980279	0.146815	6.67697	2.43933e-11	8.65568e-09
TC007227-RA	152.888	0.983749	0.165476	5.94496	2.76525e-09	6.33704e-07
TC000521-RA	159.33	1.03417	0.166834	6.19882	5.68877e-10	1.64675e-07
TC001119-RA	31.034	1.05182	0.166202	6.32858	2.47428e-10	7.3655e-08
TC010564-RA	728.43	1.06359	0.140447	7.57285	3.65114e-14	2.3625e-11
TC007265-RA	24.9434	1.06825	0.155902	6.85209	7.2779e-12	3.07911e-09
TC033406-RA	485.007	1.06975	0.147049	7.27476	3.47029e-13	1.81777e-10
TC016310-RA	590.3	1.07142	0.156272	6.85615	7.0742e-12	3.07911e-09
TC000446-RA	248.801	1.07205	0.158785	6.75155	1.46273e-11	5.54829e-09
TC001266-RA	80.8102	1.07954	0.168338	6.41295	1.42731e-10	4.75769e-08
TC008758-RA	482.203	1.10701	0.136432	8.11395	4.9001e-16	4.14623e-13
TC008204-RB	899.236	1.21867	0.156696	7.77726	7.41124e-15	5.43491e-12
TC008236-RB	115.567	1.23129	0.170051	7.24068	4.46428e-13	2.23214e-10
TC031030-RA	118.886	1.3561	0.171147	7.92364	2.3065e-15	1.81225e-12
TC031646-RA	97.7585	1.40803	0.171017	8.2333	1.82132e-16	1.66954e-13
TC011068-RA	411.499	1.51566	0.168477	8.99624	2.33584e-19	2.33584e-16
TC002831-RA	68.6694	1.52386	0.168924	9.02098	1.8641e-19	2.05051e-16
TC011724-RA	732.831	1.56346	0.143863	10.8678	1.6419e-27	3.01015e-24
TC002837-RA	1148.73	2.33387	0.160058	14.5814	3.68627e-48	1.35163e-44
TC031645-RA	666.719	2.98418	0.164963	18.09	3.82369e-73	4.20606e-69

## Sheet: 1C
List of differentially expressed genes during early development (WT Tc-zen1 peak, 6-10 hAEL vs WT Tc-zen2 peak, 10-14 hAEL) (Padj≤0.01)
gene ID	base mean	log2 fold change	lfcSE	stat	p-value	P adj											Color code:	upregulated genes	downregulated genes
TC000985-RA	193.381	-7.64886	0.596851	-12.8154	1.34522e-37	4.99847e-36											|log2 FC| ≥ 1
TC005083-RA	2896.13	-7.60906	0.219906	-34.6015	2.39781e-262	2.66397e-258
TC034951-RA	158.196	-7.4639	0.597598	-12.4898	8.4835e-36	2.84748e-34
TC033499-RA	3624.07	-7.38839	0.223439	-33.0666	8.97637e-240	4.98638e-236
TC007675-RA	786.238	-7.15125	0.322723	-22.1591	8.52276e-109	3.64184e-106
TC013546-RA	100.139	-6.92473	0.611474	-11.3247	9.90602e-30	2.43486e-28
TC002587-RB	76.1648	-6.57832	0.622929	-10.5603	4.55181e-26	9.11183e-25
TC016359-RA	182.643	-6.55032	0.482214	-13.5838	4.99426e-42	2.22836e-40
TC030971-RB	56.0621	-6.13555	0.641872	-9.55882	1.19103e-21	1.85327e-20
TC033670-RA	55.5525	-5.9195	0.604868	-9.78643	1.28757e-22	2.12239e-21
TC001496-RB	44.4553	-5.79845	0.656781	-8.82859	1.06001e-18	1.3552e-17
TC013334-RA	77.9528	-5.73414	0.529211	-10.8353	2.34311e-27	5.03519e-26
TC013428-RA	1669.93	-5.18207	0.448846	-11.5453	7.79599e-31	2.04547e-29
TC007081-RA	2392.7	-5.15506	0.412213	-12.5058	6.93707e-36	2.34258e-34
TC034339-RA	214.273	-5.0563	0.399144	-12.6679	8.91166e-37	3.20416e-35
TC034894-RA	57.6155	-5.04326	0.550428	-9.16243	5.07394e-20	7.16284e-19
TC034046-RB	39.2603	-5.01555	0.713356	-7.03092	2.05182e-12	1.61214e-11
TC032742-RA	496.865	-4.97765	0.283786	-17.5402	7.07079e-69	7.70162e-67
TC015710-RA	103.537	-4.92099	0.408389	-12.0497	1.94559e-33	5.77954e-32
TC006895-RA	328.142	-4.836	0.280283	-17.254	1.0441e-66	1.00869e-64
TC032181-RA	52.7619	-4.74696	0.55072	-8.61955	6.7216e-18	8.1259e-17
TC014769-RA	210.393	-4.71994	0.350299	-13.474	2.22392e-41	9.61392e-40
TC033308-RA	69.4133	-4.64071	0.469786	-9.87835	5.16774e-23	8.80576e-22
TC010529-RA	48.5746	-4.55447	0.619674	-7.34979	1.98524e-13	1.70712e-12
TC031246-RA	2567.76	-4.53119	0.231468	-19.5759	2.4818e-85	5.10607e-83
TC011876-RB	156.773	-4.52628	0.466827	-9.69585	3.14024e-22	5.10059e-21
TC011226-RC	19.0463	-4.51961	0.716774	-6.30548	2.87295e-10	1.79721e-09
TC031120-RA	320.047	-4.51056	0.245542	-18.3698	2.29113e-75	3.30577e-73
TC032630-RA	129.228	-4.47046	0.330772	-13.5152	1.27173e-41	5.58454e-40
TC013736-RA	807.07	-4.43972	0.249795	-17.7734	1.13548e-70	1.31408e-68
TC002587-RA	640.409	-4.33513	0.27932	-15.5203	2.52939e-54	1.78991e-52
TC031515-RA	104.833	-4.3274	0.461918	-9.36833	7.36867e-21	1.093e-19
TC007131-RA	1374.67	-4.32637	0.408169	-10.5995	2.99715e-26	6.13229e-25
TC004878-RA	993.688	-4.30504	0.487496	-8.83093	1.03814e-18	1.32877e-17
TC033669-RA	36.1073	-4.30447	0.54766	-7.85975	3.84896e-15	3.77756e-14
TC032290-RA	14.8159	-4.27951	0.72351	-5.91493	3.32008e-09	1.8397e-08
TC031063-RA	297.958	-4.2537	0.296293	-14.3564	9.71928e-47	5.24181e-45
TC004559-RA	452.489	-4.25227	0.238719	-17.8129	5.61128e-71	6.63206e-69
TC031216-RA	2769.07	-4.24274	0.225021	-18.8549	2.67968e-79	4.37812e-77
TC032086-RA	3254.49	-4.22301	0.498154	-8.47733	2.30415e-17	2.68054e-16
TC003336-RA	1150.99	-4.20551	0.415465	-10.1224	4.39322e-24	7.87236e-23
TC006703-RA	210.106	-4.20551	0.458025	-9.18185	4.23738e-20	6.01243e-19
TC034736-RA	365.482	-4.18422	0.236668	-17.6797	6.01298e-70	6.81676e-68
TC013427-RA	1330.66	-4.17519	0.511311	-8.16564	3.19724e-16	3.42539e-15
TC034820-RA	55.728	-4.174	0.456747	-9.13854	6.33026e-20	8.89117e-19
TC001615-RA	309.768	-4.16308	0.274382	-15.1725	5.37494e-52	3.59732e-50
TC030881-RA	258.392	-4.14895	0.423502	-9.79678	1.16237e-22	1.93033e-21
TC008416-RA	47.2357	-4.14602	0.509516	-8.13717	4.04638e-16	4.30606e-15
TC034622-RB	23.4115	-4.14525	0.635402	-6.52383	6.85356e-11	4.57866e-10
TC033969-RA	107.108	-4.13213	0.438035	-9.43333	3.97281e-21	5.98074e-20
TC013636-RA	446.887	-4.13093	0.318404	-12.9739	1.721e-38	6.63902e-37
TC011982-RA	334.47	-4.12179	0.28822	-14.3008	2.16161e-46	1.14907e-44
TC014617-RA	536.138	-4.11165	0.568003	-7.23877	4.52764e-13	3.7878e-12
TC013193-RA	5842.02	-4.11124	0.560457	-7.33551	2.20874e-13	1.89199e-12
TC035007-RA	28.4056	-4.07759	0.639596	-6.37526	1.82649e-10	1.17229e-09
TC013735-RA	1997.94	-4.06684	0.515428	-7.89022	3.01655e-15	2.98904e-14
TC010491-RA	166.814	-4.06369	0.36202	-11.2251	3.07192e-29	7.32383e-28
TC000680-RA	15.6916	-4.02305	0.700177	-5.74577	9.15036e-09	4.81909e-08
TC012570-RA	56.7024	-4.02047	0.558666	-7.19655	6.17548e-13	5.08973e-12
TC010949-RA	171.527	-4.00404	0.322682	-12.4086	2.34675e-35	7.69096e-34
TC011471-RA	182.745	-3.98038	0.31483	-12.643	1.22345e-36	4.34266e-35
TC006592-RA	140.041	-3.9803	0.404505	-9.83992	7.57685e-23	1.27931e-21
TC013460-RA	1460.43	-3.97596	0.580175	-6.85304	7.22986e-12	5.34779e-11
TC034648-RA	445.513	-3.97184	0.356997	-11.1257	9.4058e-29	2.1816e-27
TC004951-RA	1638.21	-3.96569	0.534773	-7.41565	1.21025e-13	1.05458e-12
TC031790-RA	105.816	-3.95567	0.333098	-11.8754	1.58902e-32	4.51509e-31
TC031052-RA	24.5442	-3.94628	0.626893	-6.29497	3.07461e-10	1.91689e-09
TC007424-RA	80.8439	-3.92327	0.459938	-8.52999	1.46363e-17	1.73728e-16
TC033120-RA	2445.64	-3.92006	0.615384	-6.3701	1.88911e-10	1.20968e-09
TC005531-RA	4603.02	-3.91879	0.523733	-7.48242	7.29689e-14	6.49067e-13
TC030964-RA	237.04	-3.91722	0.303871	-12.8911	5.05368e-38	1.89684e-36
TC002126-RA	107.888	-3.9098	0.369819	-10.5722	4.00979e-26	8.11454e-25
TC031466-RB	557.591	-3.90165	0.170565	-22.8749	8.26171e-116	3.99077e-113
TC006740-RA	334.57	-3.89984	0.264194	-14.7613	2.60358e-49	1.5386e-47
TC001362-RA	217.09	-3.8987	0.294521	-13.2374	5.33467e-40	2.171e-38
TC005173-RA	86.9776	-3.87957	0.421668	-9.20053	3.56199e-20	5.0997e-19
TC032098-RA	74.6977	-3.87166	0.428814	-9.02875	1.73641e-19	2.33553e-18
TC008350-RA	813.103	-3.86356	0.223404	-17.2941	5.21475e-67	5.17284e-65
TC001497-RA	4588.05	-3.84668	0.16417	-23.431	2.06298e-121	1.27332e-118
TC012756-RB	11.5244	-3.84172	0.744717	-5.15864	2.48751e-07	1.09798e-06
TC002162-RA	455.159	-3.82406	0.232097	-16.4761	5.44598e-61	4.65422e-59
TC014095-RA	85.3988	-3.81738	0.397097	-9.61322	7.03182e-22	1.11287e-20
TC007834-RA	10.4935	-3.8128	0.743408	-5.12881	2.91585e-07	1.27791e-06
TC000193-RA	73.0477	-3.80371	0.417392	-9.11305	8.01008e-20	1.11101e-18
TC034923-RA	38.5714	-3.79356	0.645028	-5.88123	4.07227e-09	2.23201e-08
TC031694-RA	27.9297	-3.78728	0.604046	-6.26987	3.61361e-10	2.23786e-09
TC014367-RA	39.7699	-3.7744	0.520882	-7.24616	4.28761e-13	3.59784e-12
TC008901-RA	2207.55	-3.76993	0.66258	-5.68978	1.27205e-08	6.61015e-08
TC009236-RA	1502.78	-3.7599	0.219182	-17.1542	5.84483e-66	5.55009e-64
TC005210-RA	3928.52	-3.75872	0.636917	-5.90143	3.60369e-09	1.98853e-08
TC003902-RA	719.046	-3.75012	0.276346	-13.5704	6.00217e-42	2.66736e-40
TC033258-RA	1242.09	-3.7435	0.209498	-17.8689	2.05881e-71	2.51356e-69
TC005609-RA	1969.32	-3.73634	0.557791	-6.69847	2.1062e-11	1.48949e-10
TC030651-RA	912.948	-3.71747	0.243962	-15.2379	1.98155e-52	1.35062e-50
TC006935-RA	11043.7	-3.71328	0.385786	-9.62522	6.25719e-22	9.93106e-21
TC003369-RA	48.8855	-3.69838	0.423267	-8.7377	2.37908e-18	2.97653e-17
TC005280-RA	29.3548	-3.69444	0.632235	-5.84345	5.11302e-09	2.76831e-08
TC014165-RA	708.869	-3.68519	0.196977	-18.7087	4.20133e-78	6.57419e-76
TC000608-RA	369.98	-3.68083	0.281578	-13.0721	4.75037e-39	1.89844e-37
TC031695-RA	13.9714	-3.67934	0.679826	-5.41217	6.22649e-08	2.96005e-07
TC015590-RA	50.8124	-3.66429	0.466975	-7.84686	4.26592e-15	4.16441e-14
TC010606-RA	11.088	-3.6333	0.714785	-5.08306	3.71398e-07	1.60679e-06
TC011604-RA	49.2955	-3.60805	0.432276	-8.34664	7.02298e-17	7.9053e-16
TC002545-RA	513.245	-3.60131	0.252254	-14.2765	3.06599e-46	1.60675e-44
TC009724-RA	8588.87	-3.60127	0.452033	-7.96681	1.62817e-15	1.64745e-14
TC011994-RA	151.241	-3.59287	0.32813	-10.9495	6.6803e-28	1.47551e-26
TC008325-RA	403.194	-3.59127	0.671933	-5.34468	9.05754e-08	4.22812e-07
TC004380-RA	1739.62	-3.5749	0.19909	-17.9562	4.29075e-72	5.35621e-70
TC003183-RA	1065.92	-3.55644	0.562505	-6.32251	2.57354e-10	1.61839e-09
TC008326-RC	355.912	-3.55251	0.689628	-5.15135	2.58621e-07	1.13974e-06
TC001141-RB	95.1202	-3.54653	0.58509	-6.06151	1.34847e-09	7.83668e-09
TC013680-RA	3648.53	-3.53136	0.503832	-7.00901	2.40015e-12	1.86734e-11
TC014877-RA	297.077	-3.52494	0.246467	-14.3019	2.1294e-46	1.13739e-44
TC004674-RA	347.605	-3.524	0.232923	-15.1295	1.03491e-51	6.80344e-50
TC012756-RA	41.2437	-3.51982	0.47394	-7.42671	1.11336e-13	9.73202e-13
TC007676-RA	14.658	-3.45696	0.6681	-5.17431	2.28755e-07	1.01415e-06
TC034468-RA	77.6195	-3.45178	0.525956	-6.56286	5.27848e-11	3.57367e-10
TC008410-RA	172.985	-3.44961	0.279479	-12.343	5.31496e-35	1.68231e-33
TC004883-RA	11.5891	-3.44662	0.689098	-5.00164	5.68461e-07	2.39499e-06
TC014917-RA	332.789	-3.44377	0.240286	-14.332	1.38177e-46	7.41616e-45
TC012990-RB	230.746	-3.44279	0.440822	-7.80993	5.72185e-15	5.523e-14
TC007098-RA	790.591	-3.44036	0.168003	-20.4779	3.38621e-93	9.4052e-91
TC014620-RA	274.89	-3.43617	0.315936	-10.8762	1.49729e-27	3.26175e-26
TC034109-RA	884.662	-3.43401	0.169936	-20.2076	8.39527e-91	2.27491e-88
TC003870-RA	150.611	-3.42699	0.292334	-11.7229	9.73364e-32	2.61842e-30
TC032552-RA	1190.15	-3.42463	0.493536	-6.93896	3.95002e-12	3.01406e-11
TC033973-RA	166.17	-3.40018	0.32842	-10.3532	4.04905e-25	7.74268e-24
TC001720-RA	88.0526	-3.40005	0.344459	-9.87069	5.57821e-23	9.47671e-22
TC034618-RA	5505.68	-3.39777	0.355305	-9.56295	1.14446e-21	1.7833e-20
TC032087-RA	789.313	-3.36579	0.299939	-11.2216	3.1952e-29	7.60142e-28
TC032779-RA	57.3227	-3.36219	0.439053	-7.65783	1.89095e-14	1.75656e-13
TC033189-RA	281.057	-3.36182	0.321218	-10.4659	1.23917e-25	2.43237e-24
TC007869-RA	519.391	-3.35165	0.178376	-18.7899	9.14341e-79	1.45119e-76
TC001276-RC	7.636	-3.33617	0.762614	-4.37465	1.2163e-05	4.21493e-05
TC001976-RA	905.982	-3.31932	0.218665	-15.1799	4.80503e-52	3.23539e-50
TC015853-RA	503.162	-3.31648	0.18852	-17.5922	2.82932e-69	3.14337e-67
TC013751-RA	33.0224	-3.31307	0.480651	-6.89288	5.46724e-12	4.10968e-11
TC033147-RA	15.6928	-3.30843	0.661432	-5.00191	5.67637e-07	2.39243e-06
TC007567-RA	720.572	-3.29063	0.174991	-18.8046	6.92964e-79	1.11577e-76
TC032052-RA	39.0468	-3.28258	0.436009	-7.5287	5.12496e-14	4.5955e-13
TC011993-RA	284.53	-3.27737	0.262477	-12.4863	8.86364e-36	2.96612e-34
TC000685-RA	889.525	-3.26955	0.177634	-18.4061	1.17356e-75	1.73843e-73
TC009197-RA	14.2608	-3.26889	0.645839	-5.06147	4.16042e-07	1.79225e-06
TC000040-RB	402.929	-3.26682	0.297013	-10.9989	3.86788e-28	8.66375e-27
TC008136-RA	1931.09	-3.26306	0.473545	-6.8907	5.55194e-12	4.1677e-11
TC001978-RA	69.1529	-3.24905	0.360459	-9.01364	1.99324e-19	2.66807e-18
TC033182-RA	468.769	-3.24756	0.210365	-15.4377	9.12297e-54	6.41495e-52
TC033429-RA	346.46	-3.24304	0.287271	-11.2891	1.48485e-29	3.63363e-28
TC005322-RA	2573.63	-3.23411	0.208186	-15.5347	2.01936e-54	1.44742e-52
TC015405-RA	10.2243	-3.22812	0.703629	-4.58781	4.47927e-06	1.6627e-05
TC014916-RA	76.0254	-3.22386	0.36459	-8.84243	9.36584e-19	1.20155e-17
TC000889-RB	45.2222	-3.22157	0.531556	-6.06063	1.35585e-09	7.87018e-09
TC034629-RA	39.8518	-3.21766	0.446911	-7.19978	6.03096e-13	4.978e-12
TC004775-RA	721.558	-3.20742	0.168162	-19.0734	4.19946e-81	7.64852e-79
TC008351-RA	58.1201	-3.1976	0.426716	-7.4935	6.70629e-14	5.97489e-13
TC030122-RA	12.2179	-3.19499	0.687646	-4.64627	3.37985e-06	1.27939e-05
TC032069-RA	93.5813	-3.19252	0.349788	-9.12701	7.04195e-20	9.8534e-19
TC014285-RA	209.118	-3.1901	0.294972	-10.8149	2.92537e-27	6.27429e-26
TC010480-RA	15.5052	-3.18646	0.637379	-4.99931	5.75345e-07	2.42308e-06
TC033359-RA	32.4142	-3.18514	0.656961	-4.84829	1.24529e-06	5.02912e-06
TC034465-RA	77.2459	-3.17921	0.333353	-9.53708	1.46914e-21	2.27645e-20
TC000959-RA	14.8591	-3.17765	0.628397	-5.05675	4.26457e-07	1.83215e-06
TC007511-RA	469.887	-3.17287	0.173358	-18.3025	7.90993e-75	1.12666e-72
TC034237-RA	639.389	-3.16909	0.2378	-13.3267	1.61837e-40	6.75943e-39
TC032986-RA	56.6145	-3.16012	0.471642	-6.70026	2.08055e-11	1.47417e-10
TC007784-RA	6.78374	-3.15526	0.768905	-4.10357	4.06819e-05	0.000128805
TC013917-RA	1352.98	-3.13124	0.196649	-15.923	4.39087e-57	3.41137e-55
TC000103-RA	74.2708	-3.12766	0.344699	-9.07358	1.15164e-19	1.57571e-18
TC009659-RA	87.5253	-3.12404	0.401033	-7.78998	6.70181e-15	6.4465e-14
TC034278-RA	27.579	-3.12071	0.626867	-4.97826	6.41574e-07	2.68418e-06
TC032618-RA	68.2535	-3.1179	0.358599	-8.69465	3.47887e-18	4.26603e-17
TC000582-RA	9.73912	-3.1172	0.71436	-4.36363	1.27921e-05	4.41916e-05
TC032846-RA	37.499	-3.11043	0.457803	-6.79427	1.08861e-11	7.89455e-11
TC009648-RA	6181.74	-3.10745	0.435891	-7.12896	1.01127e-12	8.13556e-12
TC008948-RA	64.3753	-3.09202	0.437678	-7.0646	1.61075e-12	1.27551e-11
TC034992-RA	12.2757	-3.09093	0.653554	-4.72941	2.2517e-06	8.76229e-06
TC003438-RA	76.468	-3.08395	0.37954	-8.12549	4.45552e-16	4.71436e-15
TC005857-RC	3450.88	-3.07647	0.101	-30.46	8.83772e-204	2.45468e-200
TC032788-RA	52.1718	-3.07358	0.393215	-7.81653	5.43013e-15	5.2597e-14
TC007346-RA	3643.21	-3.04934	0.114785	-26.5658	1.68849e-155	2.08435e-152
TC032357-RA	14.7256	-3.04759	0.662138	-4.60265	4.17156e-06	1.56047e-05
TC004442-RA	21.2316	-3.02803	0.545949	-5.54636	2.91673e-08	1.45248e-07
TC000664-RA	7.57568	-3.02795	0.745167	-4.06345	4.83532e-05	0.000151455
TC006970-RA	35.8719	-3.027	0.479395	-6.31422	2.7153e-10	1.70339e-09
TC008856-RA	83.0046	-3.01505	0.349021	-8.63861	5.69001e-18	6.89378e-17
TC005529-RA	15.2611	-3.01423	0.62332	-4.83576	1.32636e-06	5.32942e-06
TC004977-RA	38.7074	-3.01141	0.457334	-6.5847	4.55806e-11	3.10485e-10
TC001141-RC	248.911	-3.01132	0.666804	-4.51605	6.3004e-06	2.28451e-05
TC001282-RA	57.2606	-3.00868	0.417496	-7.2065	5.741e-13	4.74926e-12
TC011226-RB	81.0767	-3.00316	0.36721	-8.17832	2.87821e-16	3.09254e-15
TC012824-RA	1042.11	-2.99472	0.19226	-15.5765	1.05223e-54	7.59107e-53
TC013530-RA	112.915	-2.99015	0.302173	-9.89551	4.35389e-23	7.43038e-22
TC013911-RA	55.0613	-2.9788	0.375958	-7.92324	2.31399e-15	2.31607e-14
TC003873-RA	23.3856	-2.974	0.564053	-5.27256	1.34531e-07	6.13061e-07
TC010520-RA	839.095	-2.97048	0.165275	-17.973	3.1732e-72	4.00617e-70
TC008532-RA	10.6221	-2.96974	0.702728	-4.22602	2.37861e-05	7.81846e-05
TC003368-RA	518.381	-2.96642	0.272772	-10.8751	1.51494e-27	3.29374e-26
TC032578-RA	60.4289	-2.95837	0.368877	-8.01995	1.05792e-15	1.08728e-14
TC034982-RA	37.0738	-2.95533	0.452816	-6.52656	6.72985e-11	4.50685e-10
TC007465-RA	260.233	-2.95429	0.228693	-12.9182	3.55486e-38	1.35255e-36
TC008472-RA	209.885	-2.95262	0.265896	-11.1044	1.19366e-28	2.75708e-27
TC034953-RA	35.2622	-2.94182	0.460611	-6.38677	1.69427e-10	1.09058e-09
TC007030-RA	39.2588	-2.94073	0.520753	-5.64707	1.63201e-08	8.3904e-08
TC001141-RA	130.1	-2.91872	0.446002	-6.54419	5.98186e-11	4.02779e-10
TC002265-RA	59.3998	-2.90785	0.417308	-6.9681	3.21255e-12	2.46829e-11
TC006795-RA	17.2198	-2.90466	0.64226	-4.52256	6.10963e-06	2.22332e-05
TC012757-RA	12.9795	-2.89264	0.657003	-4.40278	1.06872e-05	3.73497e-05
TC016351-RA	231.596	-2.89058	0.25529	-11.3227	1.01273e-29	2.48375e-28
TC010445-RB	72.6144	-2.88637	0.352297	-8.19299	2.54811e-16	2.74583e-15
TC034277-RA	56.8553	-2.88024	0.385863	-7.46442	8.3669e-14	7.38921e-13
TC003580-RA	248.15	-2.87924	0.260148	-11.0677	1.80002e-28	4.10641e-27
TC031154-RA	57.678	-2.87832	0.462147	-6.22815	4.71978e-10	2.88272e-09
TC011534-RA	18.3819	-2.87281	0.588017	-4.88559	1.03121e-06	4.20349e-06
TC011861-RA	2140.96	-2.87261	0.372734	-7.70686	1.28947e-14	1.21613e-13
TC008480-RA	7.1196	-2.87066	0.754688	-3.80378	0.000142505	0.000414133
TC032323-RA	27.2018	-2.86101	0.521927	-5.48163	4.21423e-08	2.04992e-07
TC031937-RA	16.6341	-2.84901	0.603635	-4.71976	2.36127e-06	9.16623e-06
TC010254-RA	53.0401	-2.84579	0.37006	-7.69006	1.47061e-14	1.37761e-13
TC002112-RA	1910	-2.84361	0.18923	-15.0272	4.87005e-51	3.14571e-49
TC000055-RA	54.6761	-2.83977	0.408632	-6.94946	3.66685e-12	2.79991e-11
TC032536-RA	14.5326	-2.83555	0.605342	-4.68421	2.81039e-06	1.07778e-05
TC000921-RA	2347.26	-2.82915	0.445179	-6.35509	2.08305e-10	1.32775e-09
TC014600-RA	309.821	-2.82193	0.279518	-10.0957	5.77086e-24	1.02912e-22
TC033685-RA	24.6781	-2.82083	0.646965	-4.3601	1.30004e-05	4.48381e-05
TC034782-RA	60.0286	-2.8018	0.361335	-7.75402	8.90253e-15	8.50448e-14
TC033789-RA	589.062	-2.79791	0.200564	-13.9502	3.13536e-44	1.50796e-42
TC034623-RA	26.1912	-2.7943	0.487623	-5.73044	1.00168e-08	5.25435e-08
TC007084-RA	30.1907	-2.78971	0.507686	-5.49495	3.90823e-08	1.90943e-07
TC007533-RA	9.1887	-2.78964	0.70956	-3.9315	8.44159e-05	0.000254232
TC000760-RB	1144.33	-2.7888	0.17377	-16.0488	5.82537e-58	4.62284e-56
TC009690-RA	155.83	-2.78571	0.272793	-10.2118	1.75588e-24	3.22443e-23
TC012207-RA	36.7372	-2.78486	0.432662	-6.43658	1.22192e-10	7.92966e-10
TC030659-RA	116.112	-2.77248	0.290506	-9.54362	1.37933e-21	2.14027e-20
TC014220-RA	1966.43	-2.77107	0.182212	-15.2079	3.13387e-52	2.123e-50
TC003833-RA	403.192	-2.77044	0.157796	-17.5571	5.24679e-69	5.77147e-67
TC032940-RA	5223.81	-2.76766	0.160281	-17.2676	8.25401e-67	8.04404e-65
TC007268-RA	20.456	-2.76088	0.582061	-4.74328	2.10281e-06	8.2088e-06
TC015874-RA	1142.51	-2.75885	0.199321	-13.8413	1.43675e-43	6.75903e-42
TC032549-RA	33.5728	-2.75039	0.497988	-5.52299	3.33273e-08	1.64636e-07
TC015275-RA	3187.4	-2.74753	0.342354	-8.0254	1.01196e-15	1.04294e-14
TC001293-RA	397.724	-2.74671	0.267786	-10.2571	1.09948e-24	2.05989e-23
TC012080-RA	1066.21	-2.74408	0.14713	-18.6507	1.24687e-77	1.87199e-75
TC008790-RA	51.1281	-2.74322	0.455994	-6.01591	1.78884e-09	1.0218e-08
TC012506-RA	581.714	-2.74066	0.160651	-17.0597	2.96193e-65	2.7653e-63
TC004937-RA	84.2167	-2.73861	0.338865	-8.08172	6.38582e-16	6.68675e-15
TC033836-RA	228.819	-2.73552	0.226266	-12.0898	1.19544e-33	3.60905e-32
TC008889-RA	53.3796	-2.72791	0.543877	-5.01568	5.28475e-07	2.23756e-06
TC034301-RA	25.6157	-2.72551	0.502477	-5.42414	5.82341e-08	2.78152e-07
TC003245-RA	35.2173	-2.72329	0.431438	-6.31212	2.7523e-10	1.72562e-09
TC005338-RA	9.6985	-2.71762	0.680478	-3.9937	6.50509e-05	0.00019948
TC033439-RA	8.27861	-2.71558	0.701455	-3.87136	0.00010823	0.000320394
TC007733-RA	58.6816	-2.71274	0.381686	-7.10726	1.18369e-12	9.44745e-12
TC033502-RA	216.924	-2.70942	0.238395	-11.3652	6.22882e-30	1.55162e-28
TC005908-RA	14.3825	-2.69728	0.640598	-4.21057	2.54726e-05	8.30402e-05
TC013704-RA	120.78	-2.69631	0.292196	-9.22774	2.76401e-20	3.97774e-19
TC031272-RA	197.357	-2.69603	0.352923	-7.63913	2.18687e-14	2.02299e-13
TC000760-RA	479.59	-2.69272	0.154489	-17.4298	4.89977e-68	5.04041e-66
TC013813-RA	67.9609	-2.69096	0.400418	-6.72038	1.81251e-11	1.28671e-10
TC007085-RA	38.1643	-2.68981	0.463553	-5.80259	6.52992e-09	3.48953e-08
TC034265-RA	42.0802	-2.68165	0.409671	-6.54587	5.91501e-11	3.98519e-10
TC009935-RA	655.428	-2.68127	0.177403	-15.114	1.30912e-51	8.55547e-50
TC000934-RA	150.005	-2.67866	0.311902	-8.58815	8.83829e-18	1.05926e-16
TC031022-RA	1390.83	-2.66482	0.450535	-5.91479	3.32294e-09	1.84037e-08
TC005995-RC	20.2104	-2.66422	0.725508	-3.67221	0.00024046	0.000670223
TC011165-RA	223.238	-2.65923	0.232451	-11.44	2.64036e-30	6.71267e-29
TC009461-RA	19.005	-2.65847	0.63049	-4.21651	2.48112e-05	8.10742e-05
TC014817-RA	138.427	-2.65435	0.289141	-9.18012	4.30592e-20	6.10189e-19
TC034698-RA	43.3143	-2.65261	0.690981	-3.8389	0.000123586	0.000362089
TC015285-RA	10.5667	-2.6518	0.662021	-4.00561	6.18567e-05	0.0001904
TC031363-RA	207.658	-2.64777	0.243572	-10.8706	1.59163e-27	3.45372e-26
TC031709-RA	12.5533	-2.64617	0.657595	-4.02402	5.72139e-05	0.000177307
TC005388-RA	25.5084	-2.64614	0.49932	-5.29947	1.16137e-07	5.33834e-07
TC031963-RB	82.5568	-2.63794	0.447631	-5.8931	3.79018e-09	2.08357e-08
TC011876-RA	56.3219	-2.62914	0.651639	-4.03465	5.4684e-05	0.000169941
TC030890-RE	104.521	-2.61851	0.276984	-9.45365	3.27208e-21	4.95946e-20
TC011849-RA	610.902	-2.6185	0.177898	-14.7192	4.85706e-49	2.82523e-47
TC012681-RA	335.673	-2.61807	0.175242	-14.9397	1.81657e-50	1.13383e-48
TC031935-RA	283.648	-2.61666	0.219381	-11.9275	8.51129e-33	2.44975e-31
TC002789-RB	9.42812	-2.61381	0.698706	-3.74093	0.000183341	0.000521617
TC006593-RA	306.075	-2.61351	0.22719	-11.5036	1.26474e-30	3.26772e-29
TC002557-RA	43.8379	-2.61341	0.430203	-6.07484	1.24113e-09	7.24974e-09
TC033501-RA	109.033	-2.61225	0.317503	-8.22747	1.91208e-16	2.08062e-15
TC032032-RA	166.812	-2.60812	0.226527	-11.5135	1.12827e-30	2.92193e-29
TC000103-RB	137.151	-2.60479	0.273198	-9.53443	1.50706e-21	2.32871e-20
TC032241-RA	9.07109	-2.60133	0.686704	-3.78814	0.000151781	0.000439136
TC012981-RA	142.079	-2.59875	0.251442	-10.3354	4.87381e-25	9.25608e-24
TC004957-RA	1206.5	-2.59859	0.247769	-10.488	9.81008e-26	1.93588e-24
TC032151-RB	1237.04	-2.59673	0.230898	-11.2462	2.41698e-29	5.81226e-28
TC012193-RA	3379.08	-2.59497	0.122157	-21.2429	3.83457e-100	1.29097e-97
TC012869-RA	100.107	-2.59239	0.344988	-7.51444	5.71556e-14	5.11271e-13
TC002531-RA	14.8937	-2.59011	0.645309	-4.01375	5.97622e-05	0.000184484
TC003532-RA	81.4412	-2.58864	0.329597	-7.85395	4.03135e-15	3.95307e-14
TC014537-RA	167.45	-2.58824	0.235888	-10.9723	5.19252e-28	1.15609e-26
TC016109-RA	33.8327	-2.585	0.446548	-5.78886	7.08655e-09	3.77791e-08
TC031466-RA	449.703	-2.58158	0.200158	-12.8977	4.63685e-38	1.74629e-36
TC004991-RA	404.029	-2.57743	0.21844	-11.7992	3.93898e-32	1.08993e-30
TC004877-RA	59.0397	-2.57725	0.357085	-7.21748	5.29615e-13	4.39763e-12
TC008057-RA	2578.88	-2.57208	0.157726	-16.3073	8.76335e-60	7.21191e-58
TC033688-RA	9.84514	-2.57148	0.707324	-3.63551	0.000277432	0.000763883
TC033006-RA	20.7749	-2.57031	0.650313	-3.95242	7.73651e-05	0.000234459
TC004100-RA	54.05	-2.57017	0.361584	-7.10808	1.17665e-12	9.39798e-12
TC032100-RA	18.4011	-2.56977	0.600995	-4.27586	1.90397e-05	6.36757e-05
TC009226-RA	199.182	-2.56684	0.198908	-12.9046	4.23806e-38	1.60153e-36
TC033258-RB	830.475	-2.56648	0.191978	-13.3686	9.22703e-41	3.89781e-39
TC016170-RA	455.522	-2.56596	0.186209	-13.78	3.36216e-43	1.54994e-41
TC014265-RA	32.8572	-2.56496	0.508182	-5.04733	4.48039e-07	1.91672e-06
TC015972-RA	134.931	-2.56263	0.284233	-9.01596	1.95146e-19	2.61528e-18
TC000944-RA	133.425	-2.55471	0.256265	-9.96902	2.08279e-23	3.62693e-22
TC008954-RB	54.1609	-2.55175	0.538865	-4.73541	2.18608e-06	8.5129e-06
TC031829-RA	145.704	-2.54911	0.361497	-7.05154	1.76943e-12	1.39818e-11
TC006952-RA	335.197	-2.54285	0.173171	-14.6841	8.15604e-49	4.71946e-47
TC033290-RA	300.317	-2.54262	0.18963	-13.4083	5.40426e-41	2.29165e-39
TC034332-RA	721.204	-2.5364	0.236429	-10.728	7.52341e-27	1.57708e-25
TC001670-RA	5441.01	-2.53259	0.145395	-17.4187	5.953e-68	6.0677e-66
TC016415-RA	139.066	-2.52184	0.328949	-7.66638	1.76916e-14	1.6448e-13
TC008926-RA	1029.98	-2.51791	0.132505	-19.0024	1.6298e-80	2.78571e-78
TC002603-RA	9.51896	-2.51728	0.665832	-3.78065	0.000156421	0.000451388
TC002617-RA	33.5681	-2.50951	0.599925	-4.18303	2.87646e-05	9.28726e-05
TC012332-RA	11.9479	-2.50494	0.681027	-3.67818	0.000234901	0.00065588
TC008246-RA	1434.95	-2.50255	0.137099	-18.2536	1.9388e-74	2.62684e-72
TC033119-RA	275.272	-2.49727	0.234592	-10.6451	1.83698e-26	3.77942e-25
TC002659-RA	47.6453	-2.49465	0.388975	-6.4134	1.42314e-10	9.18714e-10
TC010990-RA	33.5138	-2.49313	0.556123	-4.48305	7.3582e-06	2.6422e-05
TC005702-RA	594.658	-2.49251	0.210115	-11.8626	1.85178e-32	5.23494e-31
TC001673-RA	12.0016	-2.49107	0.645894	-3.85678	0.000114893	0.000338313
TC008788-RA	1426.85	-2.491	0.260133	-9.57585	1.01027e-21	1.58533e-20
TC011603-RA	250.056	-2.48554	0.22609	-10.9936	4.10442e-28	9.17508e-27
TC000296-RA	17.2615	-2.4764	0.55747	-4.44221	8.90414e-06	3.15852e-05
TC034580-RB	191.569	-2.47343	0.417614	-5.92277	3.16558e-09	1.7576e-08
TC013465-RA	2149.59	-2.46862	0.230784	-10.6967	1.05514e-26	2.19524e-25
TC034591-RA	110.182	-2.46779	0.264098	-9.34425	9.25434e-21	1.3636e-19
TC009021-RA	86.5999	-2.46022	0.327161	-7.5199	5.48162e-14	4.91135e-13
TC012990-RA	120.77	-2.46018	0.404479	-6.08235	1.18436e-09	6.94e-09
TC010646-RA	13.1193	-2.45929	0.631506	-3.89432	9.84753e-05	0.000292921
TC032997-RA	239.071	-2.45803	0.220407	-11.1522	6.98262e-29	1.6332e-27
TC031906-RC	516.72	-2.45503	0.275399	-8.91443	4.90335e-19	6.36405e-18
TC007861-RB	446.242	-2.45335	0.16051	-15.2847	9.6668e-53	6.67069e-51
TC004352-RA	860.695	-2.4512	0.13524	-18.1248	2.02918e-73	2.68384e-71
TC032708-RA	36.0361	-2.44943	0.549681	-4.4561	8.34647e-06	2.974e-05
TC010967-RA	160.516	-2.44516	0.234711	-10.4177	2.05833e-25	4.01194e-24
TC012754-RA	4530.27	-2.44132	0.147004	-16.6071	6.18832e-62	5.37127e-60
TC031311-RA	169.866	-2.44127	0.262866	-9.28712	1.58514e-20	2.30208e-19
TC008714-RA	17.9621	-2.44097	0.555762	-4.39211	1.12255e-05	3.91449e-05
TC034259-RA	51.1307	-2.4355	0.642094	-3.79306	0.000148803	0.00043142
TC031987-RA	11.7421	-2.43489	0.689496	-3.5314	0.000413361	0.00110528
TC004958-RB	14.7713	-2.43214	0.597269	-4.0721	4.65919e-05	0.000146266
TC034216-RA	60.0347	-2.43067	0.326914	-7.43521	1.04403e-13	9.15479e-13
TC031467-RA	169.574	-2.42429	0.26155	-9.26891	1.88049e-20	2.72389e-19
TC005494-RA	23.5404	-2.41845	0.61593	-3.9265	8.61916e-05	0.000259088
TC009995-RA	11.3533	-2.41413	0.696282	-3.46717	0.000525971	0.00137819
TC004392-RA	12.6868	-2.41327	0.637	-3.7885	0.000151562	0.000438733
TC012310-RA	1132.49	-2.40615	0.160294	-15.0109	6.22949e-51	4.00056e-49
TC012797-RA	74.5989	-2.40405	0.379668	-6.33198	2.4204e-10	1.52788e-09
TC009782-RB	619.344	-2.39845	0.497588	-4.82016	1.43444e-06	5.73055e-06
TC034951-RB	12013.2	-2.39574	0.314864	-7.60881	2.76641e-14	2.53587e-13
TC012283-RA	10.7258	-2.39547	0.689871	-3.47234	0.000515946	0.0013548
TC012467-RA	29.3034	-2.39418	0.519058	-4.61255	3.97758e-06	1.49294e-05
TC002068-RA	58.9968	-2.39311	0.326919	-7.3202	2.47606e-13	2.11121e-12
TC003159-RC	151.4	-2.39116	0.265553	-9.00444	2.16767e-19	2.89109e-18
TC034792-RA	10.2769	-2.38696	0.667481	-3.57607	0.000348798	0.000943546
TC003496-RA	2384.55	-2.37988	0.189899	-12.5324	4.96497e-36	1.69726e-34
TC034541-RA	28.5332	-2.37971	0.48779	-4.87855	1.06871e-06	4.34762e-06
TC011539-RA	30.3907	-2.37286	0.498002	-4.76475	1.89086e-06	7.42575e-06
TC004176-RA	946.298	-2.36721	0.144241	-16.4115	1.58259e-60	1.33202e-58
TC032258-RB	47.7291	-2.36533	0.647341	-3.65392	0.000258268	0.000715015
TC033734-RA	419.359	-2.36112	0.190812	-12.3741	3.60947e-35	1.15566e-33
TC005998-RC	134.408	-2.35744	0.332665	-7.08654	1.37505e-12	1.09354e-11
TC010269-RA	32.7914	-2.35036	0.459209	-5.11829	3.08325e-07	1.34756e-06
TC002992-RA	67.8125	-2.35033	0.393889	-5.967	2.4166e-09	1.35735e-08
TC008818-RB	1992.84	-2.34137	0.211465	-11.0722	1.71227e-28	3.92234e-27
TC014885-RA	14.6818	-2.33985	0.585907	-3.99355	6.50901e-05	0.000199545
TC011801-RA	274.894	-2.33822	0.203663	-11.4808	1.64686e-30	4.23533e-29
TC004555-RA	10.4601	-2.33528	0.634916	-3.6781	0.000234979	0.000655934
TC035026-RA	67.2675	-2.33348	0.357014	-6.53611	6.31406e-11	4.23862e-10
TC032251-RC	14.7563	-2.33119	0.669486	-3.48207	0.000497559	0.00131148
TC006215-RA	164.067	-2.3295	0.238475	-9.76832	1.53986e-22	2.53075e-21
TC034678-RA	5575.51	-2.3259	0.28708	-8.1019	5.41054e-16	5.70855e-15
TC034494-RA	8636.66	-2.32436	0.284618	-8.16662	3.17143e-16	3.40102e-15
TC004033-RA	1204.34	-2.32308	0.118476	-19.6081	1.31924e-85	2.76542e-83
TC003363-RA	150.076	-2.32307	0.554028	-4.19306	2.75221e-05	8.91458e-05
TC012209-RA	86.3198	-2.31909	0.360412	-6.43455	1.23838e-10	8.02236e-10
TC002546-RA	23.1688	-2.31843	0.515314	-4.49907	6.82522e-06	2.46676e-05
TC033916-RA	188.971	-2.31827	0.226578	-10.2316	1.43079e-24	2.64055e-23
TC031034-RB	24.8938	-2.31733	0.699254	-3.31401	0.000919689	0.00230233
TC015859-RA	219.188	-2.31723	0.264511	-8.76042	1.94516e-18	2.44742e-17
TC031944-RA	70.7603	-2.31561	0.337636	-6.85831	6.96775e-12	5.17112e-11
TC031721-RC	58.1901	-2.31101	0.651931	-3.54487	0.000392811	0.00105401
TC005209-RA	80.9988	-2.30869	0.374159	-6.17034	6.81436e-10	4.08788e-09
TC004789-RA	4886.93	-2.30793	0.105508	-21.8744	4.55368e-106	1.74453e-103
TC010208-RE	92.1734	-2.30624	0.405155	-5.69225	1.25377e-08	6.5182e-08
TC007327-RB	284.954	-2.30537	0.3807	-6.05561	1.39886e-09	8.11132e-09
TC014907-RA	13.942	-2.3018	0.663352	-3.46996	0.000520538	0.00136589
TC008169-RA	13.3898	-2.30014	0.599163	-3.83893	0.000123574	0.000362089
TC007965-RA	581.844	-2.29629	0.14337	-16.0166	9.78767e-58	7.65782e-56
TC005793-RA	32.7127	-2.29531	0.463797	-4.94894	7.46174e-07	3.10022e-06
TC002185-RA	757.055	-2.29399	0.12555	-18.2715	1.39628e-74	1.93908e-72
TC011730-RA	25.521	-2.29277	0.576754	-3.97529	7.02922e-05	0.000213899
TC034223-RA	25.5798	-2.28732	0.622026	-3.67721	0.0002358	0.000657894
TC010208-RD	157.866	-2.28369	0.774482	-2.94867	0.00319143	0.00717603
TC005998-RB	394.523	-2.28288	0.298635	-7.64436	2.09988e-14	1.94576e-13
TC033358-RA	13.1996	-2.28281	0.650092	-3.51152	0.000445554	0.00118452
TC000534-RA	264.747	-2.27741	0.192654	-11.8213	3.03115e-32	8.44011e-31
TC000228-RA	594.186	-2.27404	0.2019	-11.2632	1.99383e-29	4.8051e-28
TC016280-RA	35.8908	-2.268	0.488159	-4.64603	3.38387e-06	1.28048e-05
TC005755-RA	245.419	-2.26528	0.2555	-8.86609	7.57623e-19	9.76472e-18
TC001634-RA	129.137	-2.26421	0.295221	-7.66954	1.72614e-14	1.60615e-13
TC035054-RA	12.0181	-2.25995	0.612013	-3.69265	0.000221928	0.000621845
TC031259-RA	12.2777	-2.25677	0.680558	-3.31606	0.000912971	0.00228964
TC015648-RA	37.3419	-2.25477	0.443092	-5.08871	3.60505e-07	1.5627e-06
TC033390-RA	17.1961	-2.25244	0.557463	-4.04051	5.3335e-05	0.000165934
TC004879-RA	15.5489	-2.25221	0.615645	-3.65829	0.000253901	0.00070421
TC009766-RB	11.0995	-2.24191	0.695839	-3.22188	0.00127353	0.00310284
TC010454-RA	38.059	-2.24175	0.428854	-5.22731	1.71996e-07	7.74574e-07
TC009877-RA	259.027	-2.24076	0.292129	-7.67044	1.71403e-14	1.59622e-13
TC031357-RA	181.347	-2.23971	0.214839	-10.4251	1.9055e-25	3.72059e-24
TC002170-RA	810.333	-2.23884	0.133689	-16.7466	5.9949e-63	5.41491e-61
TC010679-RD	1190.61	-2.2381	0.211816	-10.5663	4.27094e-26	8.59605e-25
TC014919-RA	495.205	-2.23198	0.184833	-12.0756	1.42063e-33	4.27728e-32
TC009430-RA	134.073	-2.22487	0.258774	-8.59771	8.13191e-18	9.75653e-17
TC032476-RA	279.374	-2.22308	0.170715	-13.0222	9.14996e-39	3.57944e-37
TC015490-RA	143.529	-2.22222	0.360154	-6.17018	6.82121e-10	4.08978e-09
TC011199-RA	7.21976	-2.21929	0.722355	-3.0723	0.00212415	0.00495367
TC003178-RA	15.5635	-2.21742	0.577954	-3.83666	0.000124717	0.00036521
TC030749-RA	24.6004	-2.21651	0.580423	-3.81878	0.000134114	0.000391591
TC012093-RA	308.247	-2.2121	0.222622	-9.93656	2.88609e-23	4.98671e-22
TC030240-RA	24.2343	-2.20585	0.508864	-4.33484	1.45865e-05	4.99249e-05
TC014761-RA	44.8826	-2.20501	0.39643	-5.56218	2.66424e-08	1.33212e-07
TC033573-RA	191.843	-2.20225	0.233166	-9.44498	3.55484e-21	5.38069e-20
TC007067-RA	142.864	-2.20223	0.231593	-9.50906	1.92397e-21	2.95648e-20
TC007650-RA	3042.84	-2.20128	0.15146	-14.5337	7.4077e-48	4.13566e-46
TC005082-RA	83.7523	-2.19856	0.314146	-6.99853	2.58654e-12	2.00814e-11
TC012206-RA	114.467	-2.19795	0.277983	-7.9068	2.64093e-15	2.62674e-14
TC014103-RA	53.8364	-2.19779	0.392482	-5.59972	2.14692e-08	1.08469e-07
TC000955-RA	172.538	-2.19637	0.230405	-9.53266	1.5331e-21	2.36566e-20
TC031393-RA	54.9235	-2.18943	0.356047	-6.14927	7.78382e-10	4.64687e-09
TC003580-RB	82.0293	-2.18638	0.314386	-6.95446	3.53924e-12	2.70619e-11
TC008913-RA	15.3728	-2.18359	0.581074	-3.75785	0.000171377	0.00049047
TC031396-RA	12.3532	-2.18148	0.76113	-2.86611	0.00415547	0.00912844
TC015275-RB	479.768	-2.17911	0.283049	-7.6987	1.37453e-14	1.29306e-13
TC010679-RA	2018.54	-2.17852	0.109308	-19.9302	2.22869e-88	5.38278e-86
TC003355-RB	11.7513	-2.17705	0.750619	-2.90034	0.00372759	0.00826617
TC032555-RA	50.9458	-2.17684	0.381201	-5.71048	1.12656e-08	5.88161e-08
TC034332-RB	712.382	-2.17631	0.157816	-13.7902	2.92099e-43	1.35783e-41
TC005954-RA	7.31755	-2.17201	0.728018	-2.98345	0.00285018	0.00648485
TC002720-RA	300.971	-2.17134	0.172305	-12.6017	2.06585e-36	7.24024e-35
TC004523-RA	844.766	-2.16968	0.260465	-8.33	8.08437e-17	9.07246e-16
TC002263-RA	24.4663	-2.16871	0.597882	-3.62733	0.000286367	0.000785952
TC035022-RA	35.8749	-2.16472	0.451808	-4.79124	1.65751e-06	6.55804e-06
TC007104-RA	39.297	-2.16	0.429991	-5.02337	5.07717e-07	2.15801e-06
TC033485-RA	54.2058	-2.15715	0.366928	-5.87894	4.12914e-09	2.25873e-08
TC013677-RA	27.3925	-2.15509	0.493612	-4.36596	1.26567e-05	4.37512e-05
TC001415-RA	28.3101	-2.15315	0.481756	-4.46938	7.8446e-06	2.80327e-05
TC001412-RA	146.219	-2.1512	0.235385	-9.13906	6.29959e-20	8.8593e-19
TC007227-RA	89.3061	-2.14796	0.492646	-4.36005	1.30034e-05	4.48381e-05
TC033541-RA	92.3226	-2.14796	0.38359	-5.59961	2.14839e-08	1.08494e-07
TC008682-RA	40.9694	-2.14588	0.469942	-4.56626	4.96505e-06	1.82897e-05
TC032559-RA	21.0038	-2.14149	0.49452	-4.33043	1.48819e-05	5.08733e-05
TC003262-RA	21.8018	-2.13996	0.684328	-3.12709	0.00176544	0.00417942
TC014098-RA	31.6078	-2.13643	0.593573	-3.59927	0.000319113	0.000869382
TC032044-RA	35.4046	-2.1331	0.416499	-5.1215	3.03121e-07	1.32586e-06
TC031360-RB	49.2154	-2.12596	0.64643	-3.28877	0.00100627	0.00250272
TC034902-RA	67.2859	-2.12463	0.333195	-6.37655	1.81125e-10	1.16318e-09
TC014813-RA	26.9074	-2.10957	0.463604	-4.55038	5.35494e-06	1.96543e-05
TC015224-RA	11.2144	-2.10828	0.639294	-3.29783	0.000974359	0.00242934
TC030889-RA	543.851	-2.1057	0.151026	-13.9426	3.48887e-44	1.66358e-42
TC001327-RB	82.4635	-2.10545	0.279463	-7.53392	4.92389e-14	4.42235e-13
TC006097-RA	27.753	-2.10527	0.44791	-4.7002	2.59909e-06	1.00264e-05
TC011877-RA	675.246	-2.09451	0.183338	-11.4243	3.162e-30	7.96595e-29
TC032417-RA	11.8846	-2.09201	0.618872	-3.38035	0.000723929	0.00184851
TC011571-RA	68.2372	-2.09183	0.441538	-4.7376	2.16268e-06	8.42475e-06
TC006588-RA	16.5245	-2.0904	0.569647	-3.66965	0.000242886	0.000676047
TC033785-RA	24.3346	-2.09038	0.48424	-4.31682	1.58292e-05	5.37969e-05
TC000586-RA	37.1196	-2.08995	0.705736	-2.96138	0.00306264	0.00691724
TC000319-RC	258.966	-2.08618	0.305275	-6.83377	8.27119e-12	6.0816e-11
TC030736-RA	341.956	-2.08386	0.215983	-9.64828	4.99858e-22	7.97906e-21
TC000679-RA	27.3719	-2.08335	0.457851	-4.55027	5.35769e-06	1.96578e-05
TC007679-RA	192.806	-2.08284	0.238707	-8.72549	2.65041e-18	3.30854e-17
TC005946-RA	174.556	-2.08085	0.234235	-8.88361	6.47262e-19	8.36172e-18
TC015882-RA	10.0076	-2.07974	0.653953	-3.18026	0.00147143	0.00353767
TC003286-RA	415.826	-2.07884	0.334855	-6.20819	5.35998e-10	3.2452e-09
TC034631-RA	89.5817	-2.07057	0.521553	-3.97001	7.18697e-05	0.00021864
TC005976-RA	398.851	-2.06994	0.305284	-6.78037	1.19865e-11	8.64736e-11
TC002669-RA	123.958	-2.06965	0.562454	-3.67967	0.000233534	0.000652228
TC000176-RA	1103.12	-2.06822	0.155717	-13.2819	2.94862e-40	1.20883e-38
TC006029-RD	50.1184	-2.06694	0.368393	-5.6107	2.01504e-08	1.02318e-07
TC014589-RB	34.2972	-2.06503	0.658236	-3.13721	0.00170562	0.00404496
TC032304-RA	150.389	-2.06231	0.437276	-4.71627	2.40212e-06	9.30855e-06
TC014437-RA	966.459	-2.05853	0.14109	-14.5902	3.24155e-48	1.81887e-46
TC009144-RA	97.4198	-2.05445	0.323862	-6.3436	2.24457e-10	1.42254e-09
TC032380-RA	26.9258	-2.05372	0.524553	-3.91519	9.03328e-05	0.000270657
TC005565-RA	1035.45	-2.05351	0.134482	-15.2698	1.21572e-52	8.33745e-51
TC031697-RA	41.6365	-2.04794	0.414927	-4.93567	7.98767e-07	3.30884e-06
TC005994-RA	36.098	-2.04759	0.553908	-3.69662	0.000218489	0.000612829
TC033500-RA	472.859	-2.03938	0.172842	-11.7991	3.94377e-32	1.08993e-30
TC033581-RB	71.5572	-2.03733	0.457603	-4.45217	8.50074e-06	3.02315e-05
TC000863-RA	29.9528	-2.0345	0.655797	-3.10234	0.00191998	0.00451641
TC031558-RA	81.9033	-2.0318	0.421199	-4.82384	1.40819e-06	5.6277e-06
TC010208-RB	196.216	-2.03043	0.255777	-7.93826	2.05034e-15	2.05961e-14
TC011525-RA	88.0774	-2.02988	0.283244	-7.16654	7.69164e-13	6.28801e-12
TC033974-RA	95.6102	-2.02979	0.316238	-6.41853	1.37596e-10	8.90843e-10
TC004950-RA	245.508	-2.02629	0.197488	-10.2603	1.06344e-24	1.99911e-23
TC034972-RA	10.5424	-2.02018	0.697919	-2.89458	0.00379669	0.00839928
TC010208-RF	160.805	-2.0179	0.467618	-4.31527	1.59409e-05	5.416e-05
TC007930-RA	98.4103	-2.01678	0.305421	-6.60327	4.02177e-11	2.76155e-10
TC012929-RA	374.668	-2.01147	0.202125	-9.95158	2.48208e-23	4.30873e-22
TC001338-RA	24.2233	-2.01131	0.695968	-2.88994	0.00385316	0.00851065
TC004952-RA	62.3315	-2.00872	0.584458	-3.43689	0.000588428	0.00152679
TC034195-RA	48.1317	-2.00592	0.431809	-4.6454	3.39421e-06	1.28308e-05
TC008807-RA	759.345	-2.00543	0.166937	-12.0131	3.03269e-33	8.91355e-32
TC033877-RA	93.8088	-2.00433	0.318741	-6.28826	3.2104e-10	1.99594e-09
TC003437-RA	24.6878	-2.00125	0.474723	-4.21562	2.49092e-05	8.13706e-05
TC006597-RA	838.224	-1.99549	0.121588	-16.4119	1.57321e-60	1.33202e-58
TC012094-RA	53.7822	-1.98701	0.411615	-4.82735	1.3836e-06	5.54339e-06
TC008776-RA	35.5623	-1.9865	0.461867	-4.30102	1.70016e-05	5.74301e-05
TC000813-RA	41.7782	-1.98636	0.469603	-4.22987	2.33828e-05	7.69955e-05
TC013401-RA	79.919	-1.98478	0.29897	-6.63874	3.16378e-11	2.1996e-10
TC008097-RA	16.6678	-1.98265	0.5794	-3.42191	0.000621825	0.00160962
TC012474-RA	49.2429	-1.98259	0.440822	-4.49748	6.87649e-06	2.48367e-05
TC032154-RA	12.0388	-1.97981	0.617076	-3.20837	0.00133489	0.00323954
TC033804-RA	16.8739	-1.9789	0.556305	-3.55723	0.000374791	0.00100898
TC010240-RA	199.574	-1.97881	0.253839	-7.79551	6.41503e-15	6.176e-14
TC010449-RA	172.769	-1.97616	0.231789	-8.52566	1.51942e-17	1.80036e-16
TC014053-RA	99.2348	-1.97614	0.315485	-6.26381	3.75693e-10	2.32015e-09
TC015658-RA	33.5192	-1.97519	0.431227	-4.5804	4.64078e-06	1.72093e-05
TC008209-RA	16.5573	-1.97243	0.60597	-3.25499	0.00113395	0.00279464
TC033896-RB	23.6779	-1.96638	0.577821	-3.4031	0.000666262	0.00171466
TC034532-RB	27.7609	-1.96549	0.578447	-3.39787	0.000679127	0.00174413
TC032527-RA	16.7476	-1.96438	0.590284	-3.32786	0.000875153	0.00220325
TC033879-RA	1982.33	-1.96277	0.2411	-8.14088	3.92427e-16	4.18012e-15
TC035040-RA	22.541	-1.9624	0.503142	-3.90028	9.60806e-05	0.000286565
TC034815-RA	37.4855	-1.96019	0.385303	-5.08739	3.63028e-07	1.57303e-06
TC013412-RA	57.2044	-1.9565	0.324744	-6.02474	1.69378e-09	9.74513e-09
TC000665-RA	8.69066	-1.94879	0.684057	-2.84887	0.00438751	0.0095993
TC004915-RA	64.3033	-1.94843	0.323499	-6.023	1.7121e-09	9.83529e-09
TC000813-RB	66.296	-1.94843	0.415534	-4.68899	2.74561e-06	1.05513e-05
TC009625-RA	11.3562	-1.94825	0.599402	-3.25032	0.00115276	0.00283721
TC008671-RA	22.2277	-1.94499	0.651537	-2.98523	0.00283361	0.00645225
TC034917-RA	107.479	-1.94187	0.256529	-7.56978	3.73871e-14	3.3991e-13
TC009092-RA	622.017	-1.94093	0.185139	-10.4836	1.02773e-25	2.02089e-24
TC030752-RA	14.5201	-1.94001	0.595516	-3.25769	0.00112323	0.00277067
TC010594-RA	14.8137	-1.939	0.560055	-3.46216	0.000535852	0.00140078
TC000247-RA	764.978	-1.93808	0.156512	-12.383	3.23003e-35	1.04319e-33
TC003561-RA	85.0842	-1.9366	0.295686	-6.54952	5.77239e-11	3.89146e-10
TC014493-RA	331.207	-1.93252	0.201532	-9.58916	8.8801e-22	1.39742e-20
TC032292-RA	18.8667	-1.93037	0.532394	-3.62583	0.000288034	0.000789943
TC005857-RA	30587.4	-1.9288	0.119924	-16.0835	3.33128e-58	2.68192e-56
TC000596-RA	12.4676	-1.92864	0.625683	-3.08245	0.00205305	0.00479996
TC015330-RA	15.9572	-1.92847	0.629956	-3.06128	0.00220395	0.00512365
TC003117-RA	353.967	-1.92513	0.165918	-11.6029	3.98562e-31	1.05429e-29
TC005961-RA	732.738	-1.924	0.152098	-12.6498	1.12193e-36	4.00792e-35
TC005721-RA	267.61	-1.92159	0.1722	-11.159	6.46824e-29	1.51608e-27
TC014632-RA	18.4642	-1.91921	0.653308	-2.93768	0.00330673	0.00740383
TC003436-RA	134.275	-1.91863	0.28268	-6.78728	1.14265e-11	8.25949e-11
TC015327-RA	13.0572	-1.91788	0.648779	-2.95613	0.00311522	0.00702315
TC008484-RA	170.353	-1.91779	0.269583	-7.11393	1.12788e-12	9.02788e-12
TC002762-RA	275.526	-1.91101	0.204708	-9.33531	1.00697e-20	1.47787e-19
TC004919-RA	177.562	-1.90867	0.203602	-9.37451	6.94951e-21	1.03221e-19
TC012457-RA	257.455	-1.90819	0.186883	-10.2106	1.77721e-24	3.25821e-23
TC031905-RA	515.969	-1.90604	0.152143	-12.5279	5.25362e-36	1.79042e-34
TC035010-RB	49.9619	-1.9023	0.41454	-4.58895	4.45492e-06	1.65422e-05
TC003354-RA	2408.36	-1.90029	0.130232	-14.5915	3.17938e-48	1.79304e-46
TC001645-RA	22.544	-1.89963	0.49968	-3.80169	0.00014371	0.000417415
TC014350-RA	1507.02	-1.89842	0.193067	-9.83295	8.1205e-23	1.36285e-21
TC033154-RA	422.21	-1.89093	0.149083	-12.6838	7.27376e-37	2.63229e-35
TC014048-RA	82.2741	-1.89004	0.308471	-6.12713	8.94796e-10	5.30762e-09
TC007144-RA	1194.9	-1.88908	0.131089	-14.4107	4.43308e-47	2.43819e-45
TC011105-RA	66.8811	-1.88853	0.356682	-5.29472	1.19198e-07	5.47225e-07
TC010173-RA	49.5578	-1.88611	0.342095	-5.51342	3.51921e-08	1.73002e-07
TC033738-RA	52.2208	-1.88353	0.415019	-4.53841	5.66789e-06	2.07207e-05
TC012529-RA	135.306	-1.88182	0.247168	-7.61352	2.66722e-14	2.44697e-13
TC034594-RA	41.9965	-1.88171	0.400815	-4.69472	2.66974e-06	1.02704e-05
TC009953-RA	20.342	-1.88141	0.6589	-2.85538	0.0042985	0.0094194
TC009748-RA	20.6371	-1.8794	0.55467	-3.38831	0.000703243	0.0018019
TC031560-RA	17.1818	-1.87376	0.609995	-3.07176	0.00212804	0.00496171
TC014275-RC	1618.59	-1.87116	0.404816	-4.62224	3.79617e-06	1.42678e-05
TC014227-RA	70.3394	-1.86969	0.339811	-5.50215	3.75195e-08	1.84036e-07
TC001674-RA	256.308	-1.86942	0.189391	-9.87068	5.57855e-23	9.47671e-22
TC003439-RA	164.995	-1.86604	0.279013	-6.68802	2.26207e-11	1.59363e-10
TC034038-RA	75.6628	-1.86542	0.273494	-6.82071	9.05915e-12	6.63024e-11
TC014368-RA	56.403	-1.86429	0.410604	-4.54035	5.61606e-06	2.05448e-05
TC033657-RA	226.13	-1.86306	0.257404	-7.2379	4.55693e-13	3.80944e-12
TC032467-RA	409.885	-1.86211	0.196	-9.50058	2.08724e-21	3.19852e-20
TC002173-RA	22.0357	-1.8605	0.521864	-3.5651	0.000363716	0.000981511
TC009711-RA	89.1867	-1.8601	0.272831	-6.81779	9.24533e-12	6.75761e-11
TC009876-RA	15.2939	-1.8565	0.536848	-3.45815	0.000543899	0.00142081
TC003935-RA	108.09	-1.85587	0.341548	-5.4337	5.51983e-08	2.64561e-07
TC015805-RA	54.8845	-1.85479	0.335846	-5.52274	3.33746e-08	1.64796e-07
TC012980-RA	325.417	-1.85417	0.20433	-9.07439	1.14316e-19	1.56603e-18
TC014102-RA	22.2388	-1.84524	0.487548	-3.78474	0.000153868	0.000444475
TC032889-RA	9.08761	-1.845	0.639641	-2.88442	0.0039213	0.00865256
TC009008-RA	13.6925	-1.84282	0.623157	-2.95723	0.00310415	0.00700246
TC000945-RA	33.2143	-1.83966	0.57775	-3.18418	0.00145164	0.00349462
TC030775-RA	30.316	-1.83881	0.445056	-4.13163	3.60194e-05	0.000114993
TC011663-RA	9.85628	-1.83775	0.623778	-2.94615	0.00321755	0.00722745
TC032766-RA	82.0083	-1.83647	0.275625	-6.66294	2.6841e-11	1.88022e-10
TC034524-RA	237.747	-1.83451	0.325207	-5.64106	1.69002e-08	8.67659e-08
TC007583-RA	42.7418	-1.83318	0.397821	-4.60804	4.06474e-06	1.52411e-05
TC004262-RA	263.527	-1.82948	0.255676	-7.15546	8.33947e-13	6.79263e-12
TC006299-RA	174.253	-1.82829	0.212568	-8.60096	7.90518e-18	9.49476e-17
TC009725-RA	674.57	-1.82756	0.342554	-5.3351	9.54923e-08	4.43899e-07
TC032572-RB	105.907	-1.82705	0.373506	-4.8916	1.00017e-06	4.08527e-06
TC032143-RA	40.4599	-1.82635	0.420836	-4.33981	1.42606e-05	4.89299e-05
TC002132-RA	10.9877	-1.82554	0.634132	-2.8788	0.00399191	0.00879962
TC000889-RA	35.0442	-1.82509	0.475951	-3.83461	0.000125764	0.000368177
TC012397-RA	21.8699	-1.81833	0.488333	-3.72355	0.000196439	0.000555715
TC031219-RA	22.3726	-1.81525	0.509939	-3.55975	0.000371212	0.00100028
TC009301-RA	239.311	-1.81244	0.21982	-8.24511	1.65007e-16	1.80752e-15
TC032710-RA	175.209	-1.8121	0.224686	-8.06503	7.32164e-16	7.6093e-15
TC032290-RB	171.868	-1.81196	0.209492	-8.64933	5.18012e-18	6.30352e-17
TC008560-RA	259.061	-1.80984	0.249859	-7.24347	4.37353e-13	3.66164e-12
TC009366-RA	125.663	-1.80371	0.263159	-6.85405	7.17882e-12	5.31357e-11
TC009106-RB	17175	-1.80248	0.14057	-12.8226	1.22504e-37	4.56718e-36
TC014563-RA	1714.92	-1.7987	0.144499	-12.4479	1.43623e-35	4.74895e-34
TC033919-RA	131.231	-1.79594	0.251124	-7.15158	8.57856e-13	6.97204e-12
TC034542-RA	31.156	-1.79529	0.410483	-4.37361	1.22211e-05	4.23375e-05
TC002269-RA	193.744	-1.79417	0.2745	-6.53614	6.31286e-11	4.23862e-10
TC006429-RA	253.313	-1.78581	0.174105	-10.2571	1.09943e-24	2.05989e-23
TC003133-RA	43.0083	-1.78463	0.43007	-4.14962	3.33022e-05	0.000106902
TC005769-RA	10.5439	-1.78417	0.625751	-2.85124	0.00435495	0.00953369
TC011711-RA	3627.43	-1.78229	0.188304	-9.465	2.93573e-21	4.46426e-20
TC033874-RA	500.88	-1.78135	0.253412	-7.02944	2.07367e-12	1.62816e-11
TC009819-RA	1430.52	-1.77601	0.112694	-15.7596	5.90087e-56	4.42964e-54
TC031568-RA	34.6556	-1.77398	0.411901	-4.30681	1.65628e-05	5.60502e-05
TC011078-RB	17.887	-1.77156	0.519337	-3.41119	0.000646812	0.00166924
TC000930-RA	269.178	-1.77038	0.255182	-6.93771	3.98498e-12	3.03448e-11
TC011568-RA	50.9306	-1.76769	0.364247	-4.85301	1.21599e-06	4.91617e-06
TC014863-RA	49.1456	-1.76374	0.341981	-5.15742	2.50379e-07	1.10473e-06
TC031883-RA	33.6094	-1.76229	0.407746	-4.32203	1.54601e-05	5.26716e-05
TC033463-RA	25.4706	-1.76126	0.458082	-3.84487	0.000120619	0.000353861
TC033492-RA	46.9444	-1.7602	0.353648	-4.97728	6.44844e-07	2.69614e-06
TC005110-RA	26.6445	-1.75991	0.479375	-3.67126	0.000241361	0.000672397
TC013553-RA	10019.3	-1.7598	0.148231	-11.8721	1.65363e-32	4.6867e-31
TC034598-RA	76.1484	-1.75922	0.288726	-6.09304	1.10785e-09	6.50198e-09
TC009891-RA	105.69	-1.75916	0.296504	-5.93303	2.97403e-09	1.65621e-08
TC015083-RA	120.303	-1.75872	0.264579	-6.64725	2.98612e-11	2.0826e-10
TC010873-RE	1464.5	-1.75826	0.173494	-10.1344	3.88644e-24	6.99812e-23
TC001722-RA	97.5663	-1.75519	0.35027	-5.01098	5.41542e-07	2.28939e-06
TC005320-RA	390.94	-1.74372	0.173471	-10.052	9.00322e-24	1.59277e-22
TC003522-RA	20.2478	-1.73717	0.497886	-3.48909	0.000484661	0.0012793
TC011075-RA	25.8437	-1.73588	0.554113	-3.13273	0.0017319	0.00410266
TC034931-RA	58.6014	-1.7313	0.37199	-4.65416	3.25305e-06	1.23434e-05
TC009315-RA	5178.21	-1.72061	0.115108	-14.9477	1.61189e-50	1.01176e-48
TC006202-RA	118.637	-1.72018	0.287853	-5.97591	2.28809e-09	1.28712e-08
TC014988-RA	16.5372	-1.71802	0.54837	-3.13297	0.00173049	0.00410106
TC013176-RA	15.5735	-1.71752	0.540663	-3.17669	0.00148965	0.00357837
TC033262-RB	189.557	-1.71714	0.305859	-5.61416	1.97519e-08	1.00524e-07
TC032891-RA	28.5771	-1.71548	0.430599	-3.98394	6.77818e-05	0.000206827
TC008439-RA	181.518	-1.71449	0.326361	-5.25334	1.49368e-07	6.75961e-07
TC012074-RB	351.162	-1.71323	0.22406	-7.64631	2.06827e-14	1.91807e-13
TC004830-RA	35.0487	-1.71161	0.537676	-3.18335	0.00145583	0.00350243
TC007477-RA	46.2506	-1.70995	0.357008	-4.78967	1.67058e-06	6.60503e-06
TC012182-RA	366.115	-1.70967	0.209605	-8.15662	3.44537e-16	3.68767e-15
TC000576-RC	21.2648	-1.70957	0.475081	-3.59848	0.000320085	0.000871817
TC031518-RD	101.338	-1.70721	0.537851	-3.17413	0.00150285	0.00360774
TC005469-RA	1481.79	-1.70404	0.206235	-8.26258	1.42551e-16	1.56806e-15
TC003283-RA	533.575	-1.70373	0.141166	-12.0689	1.54113e-33	4.62755e-32
TC003198-RA	186.802	-1.69211	0.246421	-6.86674	6.5685e-12	4.88461e-11
TC031117-RA	95.4584	-1.69054	0.262574	-6.43833	1.20797e-10	7.8437e-10
TC005667-RA	181.333	-1.68959	0.224806	-7.51576	5.6583e-14	5.06557e-13
TC032979-RA	26.3851	-1.68686	0.498365	-3.38478	0.000712359	0.00182148
TC006224-RA	122.992	-1.68679	0.252055	-6.69216	2.19904e-11	1.55416e-10
TC002504-RB	463.965	-1.68619	0.270446	-6.23486	4.52188e-10	2.76641e-09
TC013046-RA	27.7374	-1.68415	0.464169	-3.6283	0.00028529	0.000784049
TC031196-RA	68.0186	-1.68073	0.460801	-3.6474	0.000264909	0.000731941
TC003124-RA	36.5842	-1.67954	0.38902	-4.31736	1.57907e-05	5.36826e-05
TC034186-RA	336.424	-1.67655	0.184379	-9.09294	9.64003e-20	1.33376e-18
TC008092-RA	280.863	-1.67177	0.210868	-7.92801	2.22685e-15	2.23288e-14
TC032458-RA	20.2964	-1.67079	0.522854	-3.19552	0.00139581	0.00337191
TC003136-RA	29.5652	-1.66875	0.461659	-3.61467	0.000300728	0.000822725
TC004646-RA	1466.99	-1.66871	0.150642	-11.0773	1.61626e-28	3.71005e-27
TC004084-RA	14.623	-1.66444	0.564036	-2.95094	0.00316813	0.00713375
TC033004-RA	16.5624	-1.66437	0.533144	-3.12181	0.00179746	0.00425069
TC033632-RA	285.411	-1.6628	0.200367	-8.29881	1.05159e-16	1.16715e-15
TC015608-RB	2708.94	-1.66201	0.410915	-4.04466	5.23986e-05	0.000163296
TC011844-RA	54.0575	-1.66186	0.448847	-3.70252	0.000213472	0.000600119
TC004850-RA	263.592	-1.66139	0.197838	-8.39773	4.55206e-17	5.1764e-16
TC010323-RA	200.882	-1.66026	0.169577	-9.7906	1.23563e-22	2.03979e-21
TC009270-RA	79.4626	-1.65415	0.310294	-5.33091	9.77203e-08	4.53687e-07
TC000054-RA	588.016	-1.65371	0.163595	-10.1085	5.06306e-24	9.05807e-23
TC013656-RA	278.838	-1.65356	0.23273	-7.10505	1.20282e-12	9.58629e-12
TC033757-RA	103.33	-1.64914	0.312005	-5.28563	1.25275e-07	5.73231e-07
TC010381-RB	1491.93	-1.64795	0.199948	-8.24192	1.69463e-16	1.85126e-15
TC011217-RA	23.5757	-1.64156	0.507282	-3.236	0.00121218	0.00296507
TC008907-RA	35.8961	-1.63901	0.57167	-2.86706	0.00414304	0.00910388
TC032363-RA	27.9449	-1.63718	0.545136	-3.00325	0.0026711	0.00611622
TC031667-RA	109.067	-1.63718	0.350422	-4.67202	2.98246e-06	1.13914e-05
TC006020-RA	119.283	-1.6353	0.252326	-6.48093	9.11586e-11	6.01409e-10
TC003991-RA	240.183	-1.63357	0.166798	-9.79369	1.19839e-22	1.98422e-21
TC012811-RA	17.3297	-1.63029	0.558388	-2.91964	0.00350436	0.00781326
TC008960-RA	522.047	-1.62989	0.184004	-8.85794	8.15057e-19	1.04928e-17
TC033915-RA	177.649	-1.62766	0.249377	-6.52693	6.71331e-11	4.49849e-10
TC006647-RA	30.7349	-1.62497	0.428684	-3.7906	0.000150282	0.000435253
TC030916-RA	64.0018	-1.62312	0.315277	-5.14824	2.62948e-07	1.15743e-06
TC013171-RA	60.1436	-1.62289	0.329029	-4.93237	8.12398e-07	3.35987e-06
TC009773-RA	38.2717	-1.61923	0.46597	-3.47496	0.00051093	0.00134258
TC009515-RA	217.981	-1.619	0.224069	-7.22547	4.99372e-13	4.15893e-12
TC015600-RA	286.182	-1.61893	0.157945	-10.2499	1.18406e-24	2.2072e-23
TC005527-RA	17186.6	-1.61704	0.318005	-5.08495	3.67723e-07	1.59213e-06
TC031843-RA	4509.45	-1.6166	0.145913	-11.0792	1.58315e-28	3.64157e-27
TC031668-RA	33.9302	-1.61614	0.40591	-3.98153	6.84735e-05	0.000208651
TC006214-RA	144.545	-1.60957	0.272648	-5.90346	3.55949e-09	1.96551e-08
TC033817-RA	74.3726	-1.60951	0.284627	-5.65481	1.56018e-08	8.04344e-08
TC011653-RA	46.2729	-1.60845	0.429	-3.74929	0.000177336	0.0005057
TC007700-RA	495.002	-1.6068	0.173305	-9.2715	1.83539e-20	2.66203e-19
TC031892-RA	116.534	-1.60677	0.265079	-6.06147	1.34885e-09	7.83668e-09
TC010364-RA	482.833	-1.60401	0.171857	-9.33336	1.02567e-20	1.50333e-19
TC033215-RA	30.2025	-1.60297	0.469843	-3.41172	0.000645553	0.00166638
TC008717-RA	243.346	-1.60053	0.200411	-7.98623	1.39134e-15	1.41425e-14
TC006296-RB	9212.29	-1.59579	0.119797	-13.3208	1.7531e-40	7.29475e-39
TC032859-RA	196.227	-1.59579	0.175491	-9.09326	9.61154e-20	1.33147e-18
TC010369-RA	534.773	-1.59183	0.175185	-9.08657	1.0221e-19	1.41062e-18
TC031581-RA	74.5591	-1.59139	0.293615	-5.41999	5.96023e-08	2.84442e-07
TC014138-RA	97.1302	-1.5913	0.312178	-5.09742	3.4432e-07	1.49605e-06
TC031361-RB	106.941	-1.59039	0.469754	-3.38557	0.000710303	0.00181788
TC005442-RA	21.7985	-1.58992	0.483488	-3.28845	0.00100741	0.002505
TC010365-RA	56.6042	-1.58437	0.359118	-4.41182	1.02506e-05	3.5933e-05
TC030569-RA	388.118	-1.58183	0.178837	-8.84507	9.14673e-19	1.1753e-17
TC015635-RA	429.943	-1.58077	0.192722	-8.20233	2.3577e-16	2.55302e-15
TC009325-RA	318.753	-1.5802	0.205341	-7.69551	1.40934e-14	1.32468e-13
TC008242-RA	26.8095	-1.57946	0.545985	-2.89286	0.00381756	0.00843875
TC007077-RA	45.4872	-1.57655	0.3545	-4.44725	8.69782e-06	3.08928e-05
TC012040-RA	19.7114	-1.57634	0.480725	-3.27909	0.00104143	0.00258034
TC007517-RA	38.7442	-1.5746	0.364595	-4.31877	1.56903e-05	5.34024e-05
TC032179-RA	82.214	-1.57299	0.292954	-5.36939	7.90018e-08	3.71754e-07
TC035031-RA	1238.5	-1.57025	0.151236	-10.3828	2.97055e-25	5.73963e-24
TC004457-RA	1616.96	-1.56883	0.111237	-14.1035	3.61634e-45	1.8098e-43
TC008460-RA	36.2029	-1.56517	0.391727	-3.99557	6.454e-05	0.000198023
TC015666-RA	77.6576	-1.56409	0.270845	-5.77483	7.70287e-09	4.08882e-08
TC014184-RA	115.034	-1.5638	0.416598	-3.75374	0.000174213	0.00049756
TC008840-RA	285.7	-1.56229	0.152263	-10.2605	1.06205e-24	1.99911e-23
TC031720-RA	38.6398	-1.55853	0.541827	-2.87643	0.00402203	0.00886075
TC016368-RA	103.966	-1.55589	0.519932	-2.9925	0.00276706	0.00631772
TC004647-RA	27.5142	-1.55476	0.454915	-3.4177	0.000631524	0.00163282
TC013715-RA	91.2245	-1.55443	0.362244	-4.29111	1.77784e-05	5.97454e-05
TC011788-RA	236.131	-1.5539	0.220848	-7.03609	1.97715e-12	1.55457e-11
TC007824-RA	3952.42	-1.55385	0.12145	-12.7942	1.76664e-37	6.52071e-36
TC007534-RA	3483.97	-1.55217	0.110671	-14.0251	1.09404e-44	5.40212e-43
TC000964-RA	17.389	-1.55202	0.500213	-3.10273	0.00191746	0.00451144
TC006565-RA	341.553	-1.55167	0.204989	-7.56952	3.74615e-14	3.40309e-13
TC002499-RA	1395.83	-1.54871	0.14715	-10.5247	6.64604e-26	1.32563e-24
TC005389-RA	56.1893	-1.54737	0.378332	-4.08996	4.31441e-05	0.000136135
TC032717-RA	17.4973	-1.54727	0.503216	-3.07477	0.00210666	0.00491495
TC001318-RA	206.702	-1.54724	0.2102	-7.3608	1.82814e-13	1.57814e-12
TC012280-RB	131.356	-1.54642	0.425122	-3.6376	0.000275192	0.000758468
TC003398-RA	532.441	-1.54365	0.156988	-9.83295	8.12067e-23	1.36285e-21
TC001360-RA	256.488	-1.53721	0.201301	-7.63639	2.23393e-14	2.06138e-13
TC009970-RA	261.657	-1.53514	0.214771	-7.14781	8.81761e-13	7.15586e-12
TC035020-RA	17.7067	-1.53244	0.533796	-2.87083	0.004094	0.00900858
TC003269-RA	654.804	-1.53209	0.170499	-8.98591	2.56605e-19	3.402e-18
TC034460-RA	328.509	-1.53127	0.255841	-5.98525	2.16061e-09	1.2216e-08
TC000230-RA	55.5784	-1.52946	0.378298	-4.043	5.27706e-05	0.000164409
TC014404-RA	63.2066	-1.52943	0.432051	-3.53992	0.000400241	0.00107278
TC008334-RB	116.759	-1.52677	0.247328	-6.17305	6.69841e-10	4.02484e-09
TC030085-RA	29.2871	-1.52634	0.458255	-3.33077	0.000866054	0.0021848
TC014292-RA	346.444	-1.52548	0.155589	-9.8046	1.07573e-22	1.79719e-21
TC012188-RA	19.8626	-1.52485	0.477977	-3.19022	0.00142163	0.00342833
TC014998-RA	2945.88	-1.52444	0.113597	-13.4197	4.63338e-41	1.98752e-39
TC004800-RA	1309.88	-1.52229	0.127054	-11.9814	4.44747e-33	1.29011e-31
TC009615-RA	468.302	-1.52068	0.189856	-8.00962	1.15066e-15	1.18041e-14
TC031918-RA	123.078	-1.5204	0.250381	-6.07234	1.26062e-09	7.35194e-09
TC010490-RA	23.0533	-1.51945	0.490194	-3.0997	0.00193718	0.00455212
TC003232-RA	159.787	-1.51914	0.208203	-7.29644	2.95489e-13	2.50985e-12
TC011522-RA	255.265	-1.51775	0.208981	-7.26261	3.7968e-13	3.19564e-12
TC008296-RA	262.338	-1.51696	0.178061	-8.51931	1.60504e-17	1.89702e-16
TC005831-RA	120.235	-1.51696	0.290446	-5.22285	1.76188e-07	7.92488e-07
TC031055-RA	44.7163	-1.51655	0.411375	-3.68654	0.000227324	0.000635844
TC030895-RA	20.5481	-1.51648	0.514153	-2.94947	0.00318317	0.00716036
TC008968-RA	52.4902	-1.51628	0.328806	-4.61146	3.99846e-06	1.50027e-05
TC032528-RA	1116.85	-1.51174	0.14264	-10.5983	3.03506e-26	6.18707e-25
TC010028-RA	20.4522	-1.50898	0.49237	-3.06474	0.00217863	0.00507114
TC006139-RA	125.432	-1.50721	0.520895	-2.89351	0.00380968	0.00842466
TC034516-RD	430.102	-1.50658	0.151351	-9.95423	2.41675e-23	4.20189e-22
TC012379-RA	733.509	-1.50207	0.133939	-11.2146	3.45794e-29	8.20891e-28
TC034547-RA	915.434	-1.49646	0.0969567	-15.4343	9.6215e-54	6.72295e-52
TC004535-RA	124.317	-1.4963	0.327427	-4.56988	4.88014e-06	1.80008e-05
TC034880-RA	61.1839	-1.49547	0.324913	-4.60268	4.17091e-06	1.56047e-05
TC005311-RA	388.009	-1.49357	0.147471	-10.1279	4.15472e-24	7.46908e-23
TC015923-RA	264.907	-1.48901	0.265319	-5.61215	1.99834e-08	1.01516e-07
TC011657-RA	26.8009	-1.48732	0.425666	-3.4941	0.00047566	0.00125913
TC031170-RA	57.3551	-1.48655	0.353602	-4.20402	2.6222e-05	8.5208e-05
TC008122-RB	85.1502	-1.48624	0.319433	-4.65276	3.27515e-06	1.2406e-05
TC032495-RA	514.153	-1.48589	0.141695	-10.4866	9.95926e-26	1.96183e-24
TC010916-RA	238.343	-1.48391	0.182148	-8.14674	3.73879e-16	3.9902e-15
TC032445-RA	46.4373	-1.47986	0.4485	-3.29957	0.000968333	0.00241594
TC009106-RA	13073.7	-1.47905	0.1049	-14.0995	3.82364e-45	1.90496e-43
TC001030-RA	490.245	-1.47656	0.165551	-8.91908	4.70198e-19	6.10983e-18
TC001382-RA	2178.69	-1.47615	0.119021	-12.4025	2.53412e-35	8.28061e-34
TC033874-RD	90.9032	-1.47613	0.34323	-4.30071	1.70254e-05	5.7493e-05
TC000081-RA	439.144	-1.47438	0.210702	-6.99745	2.60656e-12	2.02227e-11
TC031614-RA	68.1686	-1.47427	0.342267	-4.30736	1.65216e-05	5.59276e-05
TC001381-RA	23.0847	-1.47237	0.506951	-2.90435	0.00368012	0.00817723
TC011863-RA	95.6317	-1.47233	0.237163	-6.20808	5.36365e-10	3.24565e-09
TC004200-RA	21.6843	-1.46914	0.493366	-2.97779	0.00290336	0.00659639
TC034944-RA	877.046	-1.46609	0.1603	-9.14596	5.91037e-20	8.33302e-19
TC010318-RA	548.197	-1.4646	0.121397	-12.0645	1.62635e-33	4.8703e-32
TC031386-RA	2800.71	-1.46351	0.127984	-11.4351	2.79242e-30	7.08305e-29
TC003787-RA	42.8238	-1.46196	0.456846	-3.20011	0.00137377	0.00332447
TC006407-RA	168.274	-1.46164	0.206526	-7.07729	1.47004e-12	1.16658e-11
TC012165-RA	76.2198	-1.46013	0.270945	-5.38905	7.08305e-08	3.3472e-07
TC015342-RA	269.234	-1.45799	0.208245	-7.0013	2.53591e-12	1.97159e-11
TC030901-RA	28.5505	-1.45707	0.42094	-3.46147	0.000537236	0.00140407
TC014018-RA	793.338	-1.4552	0.133656	-10.8877	1.31946e-27	2.88e-26
TC003248-RA	235.924	-1.4542	0.173157	-8.39815	4.53576e-17	5.16314e-16
TC031349-RA	29.4176	-1.45374	0.434956	-3.34228	0.000830937	0.00210098
TC009913-RA	495.84	-1.44891	0.180176	-8.04162	8.8661e-16	9.17154e-15
TC011735-RA	199.665	-1.44844	0.207072	-6.99486	2.65516e-12	2.05618e-11
TC034426-RA	42.6078	-1.44652	0.38759	-3.73209	0.0001899	0.000539038
TC032949-RB	860.326	-1.4452	0.090213	-16.0198	9.28919e-58	7.31935e-56
TC006967-RA	21.7159	-1.44513	0.490599	-2.94565	0.00322279	0.00723631
TC008339-RA	104.034	-1.44221	0.292675	-4.92769	8.32092e-07	3.4328e-06
TC033864-RA	32.752	-1.43817	0.438206	-3.28196	0.0010309	0.0025571
TC009252-RA	70.9897	-1.43517	0.398869	-3.59809	0.00032056	0.000872683
TC009445-RA	150.067	-1.43439	0.233606	-6.14022	8.24088e-10	4.90918e-09
TC032478-RA	1811.66	-1.43433	0.10613	-13.5148	1.27878e-41	5.59339e-40
TC006808-RA	171.549	-1.43374	0.26175	-5.47753	4.313e-08	2.09429e-07
TC015690-RA	354.448	-1.43303	0.240202	-5.96593	2.43249e-09	1.3649e-08
TC011067-RA	1562.9	-1.4323	0.130507	-10.9749	5.04817e-28	1.12621e-26
TC013277-RA	962.289	-1.43223	0.165343	-8.66223	4.62639e-18	5.63588e-17
TC006130-RA	318.832	-1.43076	0.146827	-9.74457	1.9461e-22	3.17959e-21
TC034945-RA	23.8432	-1.43043	0.471878	-3.03136	0.00243456	0.00561276
TC031880-RA	257.561	-1.42687	0.180387	-7.91007	2.5724e-15	2.56317e-14
TC013535-RA	65.3735	-1.42536	0.318703	-4.47236	7.73593e-06	2.76978e-05
TC005863-RB	182.253	-1.42525	0.39237	-3.63242	0.000280774	0.000772701
TC014278-RA	53.7101	-1.42487	0.338586	-4.20831	2.57289e-05	8.37771e-05
TC012527-RA	96.2272	-1.42442	0.250554	-5.68508	1.30748e-08	6.77839e-08
TC030558-RA	318.475	-1.42344	0.172005	-8.27556	1.27851e-16	1.41055e-15
TC011773-RA	109.269	-1.42272	0.267684	-5.31492	1.06706e-07	4.92728e-07
TC001484-RA	28.5741	-1.42123	0.422918	-3.36053	0.000777928	0.00197623
TC012483-RA	58.6579	-1.42111	0.358498	-3.96407	7.3682e-05	0.000223737
TC006201-RA	180.743	-1.42045	0.244282	-5.81481	6.07012e-09	3.25792e-08
TC031088-RA	22.9729	-1.42033	0.448536	-3.16659	0.00154239	0.0036899
TC009087-RB	59.272	-1.4157	0.353535	-4.0044	6.21747e-05	0.000191241
TC033977-RA	70.6065	-1.41461	0.319303	-4.4303	9.41036e-06	3.32712e-05
TC007273-RA	44.4554	-1.41431	0.381901	-3.70334	0.000212781	0.000598631
TC014254-RA	508.819	-1.41409	0.180213	-7.84676	4.26936e-15	4.16441e-14
TC010404-RB	540.371	-1.41401	0.150423	-9.40021	5.44534e-21	8.15334e-20
TC002498-RA	471.918	-1.41298	0.166349	-8.49408	1.99502e-17	2.33804e-16
TC032545-RA	47.4821	-1.41021	0.475768	-2.96407	0.00303597	0.00686259
TC003168-RA	89.9291	-1.40421	0.324526	-4.32694	1.51193e-05	5.16372e-05
TC031333-RA	50.852	-1.40284	0.33152	-4.23152	2.32114e-05	7.65446e-05
TC016158-RA	46.9215	-1.39996	0.421056	-3.32488	0.000884569	0.00222494
TC009532-RA	23.1689	-1.39944	0.480528	-2.91229	0.00358794	0.00798678
TC006645-RA	35.014	-1.3988	0.42404	-3.29875	0.000971159	0.00242245
TC005931-RA	242.457	-1.39846	0.230288	-6.07268	1.25794e-09	7.34021e-09
TC012519-RA	35.7667	-1.39706	0.444396	-3.14372	0.00166813	0.00396086
TC000533-RA	622.801	-1.39383	0.111835	-12.4633	1.18419e-35	3.93904e-34
TC033510-RA	31.2437	-1.39309	0.437127	-3.18692	0.00143796	0.00346545
TC007204-RA	222.714	-1.39167	0.270318	-5.14827	2.62901e-07	1.15743e-06
TC009729-RA	373.168	-1.391	0.174997	-7.94869	1.88494e-15	1.89689e-14
TC007767-RA	52.1252	-1.38593	0.347993	-3.98265	6.81518e-05	0.000207835
TC031906-RB	473.538	-1.38488	0.187471	-7.38717	1.49992e-13	1.30087e-12
TC010875-RA	42.13	-1.38433	0.398105	-3.4773	0.000506493	0.00133201
TC010016-RA	177.083	-1.38184	0.181231	-7.62474	2.44534e-14	2.25085e-13
TC015979-RA	637.133	-1.38061	0.169569	-8.14187	3.89224e-16	4.14998e-15
TC009068-RA	118.002	-1.37689	0.250321	-5.50049	3.78737e-08	1.85446e-07
TC030609-RA	1330.47	-1.37683	0.270727	-5.0857	3.66272e-07	1.58647e-06
TC013714-RA	134.498	-1.37226	0.239289	-5.73472	9.76755e-09	5.12601e-08
TC004208-RA	61.2036	-1.36662	0.339228	-4.0286	5.61091e-05	0.000173981
TC009950-RA	40.5351	-1.36635	0.449209	-3.04167	0.00235267	0.00543978
TC005774-RA	58.0386	-1.36613	0.324643	-4.20811	2.57513e-05	8.38255e-05
TC003996-RA	807.679	-1.36333	0.114599	-11.8965	1.23422e-32	3.52498e-31
TC009235-RA	25.7592	-1.36242	0.423809	-3.2147	0.00130583	0.00317595
TC015386-RB	272.327	-1.35676	0.244879	-5.54053	3.01553e-08	1.499e-07
TC010175-RA	835.426	-1.35049	0.119162	-11.3332	8.98465e-30	2.21821e-28
TC011718-RA	190.591	-1.35013	0.176937	-7.63056	2.33744e-14	2.15331e-13
TC014538-RA	60.8274	-1.34545	0.452892	-2.97079	0.00297032	0.00672652
TC014215-RA	1874.76	-1.34343	0.127553	-10.5323	6.12908e-26	1.22471e-24
TC007149-RA	117.094	-1.34209	0.307718	-4.36142	1.29222e-05	4.45994e-05
TC007385-RA	29.3313	-1.34206	0.423047	-3.17236	0.00151207	0.0036247
TC002385-RA	23.8538	-1.3406	0.456032	-2.9397	0.0032853	0.00736177
TC012925-RA	392.993	-1.33946	0.158485	-8.45167	2.87165e-17	3.31298e-16
TC004509-RA	30.5147	-1.33902	0.469417	-2.85252	0.00433741	0.0095009
TC004080-RA	624.026	-1.33789	0.130123	-10.2817	8.52348e-25	1.60774e-23
TC032594-RA	38.4024	-1.33319	0.361139	-3.69164	0.000222814	0.000624173
TC008547-RA	2384.17	-1.33125	0.109972	-12.1054	9.89455e-34	3.00351e-32
TC003413-RA	1676.75	-1.32994	0.239499	-5.553	2.80815e-08	1.4003e-07
TC034129-RA	38.7644	-1.32757	0.439182	-3.02282	0.00250428	0.00575982
TC007805-RA	1222.59	-1.32695	0.0978662	-13.5589	7.02131e-42	3.09551e-40
TC030104-RA	97.8804	-1.32623	0.245442	-5.40341	6.53849e-08	3.10041e-07
TC003783-RA	120.234	-1.32582	0.270061	-4.90933	9.13894e-07	3.74939e-06
TC002586-RA	159.128	-1.32529	0.288783	-4.58923	4.44885e-06	1.65252e-05
TC032059-RA	245.718	-1.32488	0.191519	-6.91775	4.58884e-12	3.48e-11
TC031065-RA	372.436	-1.32273	0.168497	-7.85017	4.15472e-15	4.06328e-14
TC013553-RB	2876.46	-1.32017	0.12884	-10.2466	1.22555e-24	2.28071e-23
TC001719-RB	27.3319	-1.31869	0.442951	-2.97706	0.00291024	0.00660797
TC003828-RA	87.011	-1.31545	0.249372	-5.27504	1.3273e-07	6.05347e-07
TC008726-RC	79.9152	-1.31539	0.332372	-3.95758	7.57125e-05	0.000229701
TC005558-RA	30.385	-1.31306	0.429764	-3.0553	0.00224836	0.00521707
TC033446-RA	11884.2	-1.31203	0.128811	-10.1857	2.29589e-24	4.18153e-23
TC011040-RA	1338.55	-1.31202	0.107976	-12.151	5.66454e-34	1.72893e-32
TC030898-RB	233.694	-1.31147	0.442901	-2.96108	0.00306564	0.0069212
TC007969-RA	628.83	-1.30674	0.148654	-8.79047	1.4893e-18	1.89098e-17
TC006170-RA	5629.04	-1.30475	0.13024	-10.018	1.27021e-23	2.23646e-22
TC014328-RA	140.236	-1.30416	0.327952	-3.97667	6.98874e-05	0.000212726
TC008247-RA	52.2661	-1.30388	0.375856	-3.46909	0.00052222	0.00136998
TC030583-RA	146.034	-1.30338	0.219499	-5.93796	2.88586e-09	1.60953e-08
TC015129-RA	37.0889	-1.30336	0.437686	-2.97784	0.0029029	0.00659639
TC015451-RA	472.301	-1.29847	0.129852	-9.99959	1.53029e-23	2.68587e-22
TC033739-RA	35.8152	-1.29623	0.40254	-3.22013	0.00128135	0.00311914
TC009799-RA	38.1241	-1.29534	0.440807	-2.93856	0.00329738	0.00738587
TC010677-RA	438.157	-1.29376	0.132814	-9.74114	2.01286e-22	3.28383e-21
TC000585-RA	37.0918	-1.29274	0.408225	-3.16673	0.00154164	0.00368892
TC010676-RA	155.403	-1.29133	0.22343	-5.77958	7.48868e-09	3.98083e-08
TC007155-RA	32.0777	-1.29123	0.419222	-3.08007	0.00206955	0.0048365
TC001320-RA	1742.66	-1.29019	0.20516	-6.28873	3.20068e-10	1.99102e-09
TC008935-RA	867.805	-1.28864	0.167966	-7.67205	1.6927e-14	1.579e-13
TC034527-RA	163.944	-1.28795	0.25587	-5.03361	4.81335e-07	2.05362e-06
TC005125-RA	35.7979	-1.28694	0.425903	-3.02167	0.00251388	0.0057773
TC015312-RA	490.905	-1.2861	0.17067	-7.53558	4.8617e-14	4.3719e-13
TC008069-RA	325.007	-1.28588	0.142191	-9.04339	1.51889e-19	2.0529e-18
TC013128-RA	61.8344	-1.28309	0.336353	-3.8147	0.000136349	0.000397595
TC032902-RA	532.507	-1.28214	0.15411	-8.31966	8.82179e-17	9.86017e-16
TC014589-RA	185.555	-1.28197	0.242206	-5.29288	1.20404e-07	5.52308e-07
TC031481-RA	62.8845	-1.27992	0.395903	-3.23292	0.0012253	0.00299584
TC004380-RB	313.897	-1.27967	0.1831	-6.98888	2.77097e-12	2.14085e-11
TC007968-RA	1289.04	-1.2791	0.136681	-9.35831	8.10204e-21	1.1954e-19
TC034961-RA	137.605	-1.27742	0.277107	-4.60986	4.02948e-06	1.51139e-05
TC005951-RA	57.1619	-1.27659	0.40359	-3.16308	0.00156108	0.00373221
TC002386-RA	730.058	-1.27445	0.215	-5.92768	3.07246e-09	1.70675e-08
TC005343-RA	1593.55	-1.27336	0.162354	-7.84311	4.39539e-15	4.28357e-14
TC006340-RA	110.455	-1.2721	0.223699	-5.68665	1.29553e-08	6.72448e-08
TC034607-RA	4204.69	-1.27185	0.422631	-3.00936	0.00261798	0.00600326
TC009649-RA	68.5462	-1.27105	0.341149	-3.7258	0.000194699	0.000551251
TC001680-RA	547.917	-1.27034	0.151674	-8.37547	5.5006e-17	6.22318e-16
TC006273-RA	145.708	-1.26859	0.23825	-5.32464	1.01151e-07	4.69025e-07
TC034619-RA	45.5328	-1.26801	0.37458	-3.38515	0.000711389	0.00181983
TC005048-RA	162.147	-1.26654	0.243958	-5.19163	2.08456e-07	9.28237e-07
TC013474-RA	648.59	-1.26609	0.243614	-5.19714	2.0238e-07	9.03353e-07
TC031726-RA	57.1693	-1.26532	0.370971	-3.41084	0.000647635	0.0016702
TC003350-RA	362.23	-1.26477	0.181434	-6.97098	3.14737e-12	2.42323e-11
TC034615-RA	19721.9	-1.26442	0.143984	-8.7817	1.61029e-18	2.03895e-17
TC010505-RA	42.6344	-1.2635	0.444869	-2.84016	0.00450912	0.00984211
TC003670-RA	380.596	-1.26286	0.234813	-5.37816	7.52522e-08	3.54756e-07
TC008615-RA	263.449	-1.26138	0.19165	-6.58168	4.65174e-11	3.16284e-10
TC004238-RA	86.9542	-1.26009	0.325908	-3.8664	0.000110453	0.000326193
TC013721-RA	89.2424	-1.26002	0.288464	-4.36802	1.25378e-05	4.33807e-05
TC031503-RA	494.27	-1.25942	0.133012	-9.46849	2.83921e-21	4.32697e-20
TC012105-RA	948.434	-1.25848	0.109192	-11.5254	9.82624e-31	2.56267e-29
TC002122-RA	150.983	-1.25776	0.293766	-4.28151	1.85631e-05	6.21756e-05
TC000616-RA	2799.24	-1.25756	0.0918376	-13.6933	1.11369e-42	5.02974e-41
TC000504-RA	167.126	-1.25629	0.301708	-4.16393	3.12816e-05	0.000100677
TC013614-RA	34.6114	-1.2551	0.389602	-3.2215	0.00127521	0.00310623
TC003823-RA	234.634	-1.25295	0.210957	-5.93936	2.86137e-09	1.59667e-08
TC012533-RA	160.881	-1.25209	0.27481	-4.5562	5.20864e-06	1.91552e-05
TC006161-RA	70.6659	-1.25018	0.352316	-3.54845	0.000387498	0.00104064
TC001562-RA	86.5943	-1.24444	0.281934	-4.41394	1.01507e-05	3.5641e-05
TC008584-RA	171.197	-1.24337	0.188601	-6.59258	4.32241e-11	2.95157e-10
TC033326-RA	196.922	-1.24165	0.188152	-6.59916	4.13481e-11	2.82694e-10
TC009875-RA	64.5738	-1.23875	0.30269	-4.09247	4.26799e-05	0.000134785
TC003394-RA	72.716	-1.23866	0.313084	-3.9563	7.61182e-05	0.000230743
TC002134-RA	98.503	-1.23818	0.292436	-4.23403	2.29538e-05	7.58752e-05
TC003063-RD	128.251	-1.23795	0.262642	-4.71346	2.43549e-06	9.42798e-06
TC033884-RA	83.5571	-1.23792	0.261963	-4.72556	2.29485e-06	8.91772e-06
TC013520-RB	911.841	-1.23735	0.289454	-4.27479	1.91321e-05	6.39656e-05
TC033918-RA	33.5785	-1.23637	0.414838	-2.98036	0.00287908	0.00654657
TC011230-RA	152.727	-1.23382	0.199037	-6.19896	5.68373e-10	3.43e-09
TC008353-RA	3384.3	-1.23344	0.0869654	-14.1831	1.16614e-45	5.94305e-44
TC013209-RA	43.4916	-1.23146	0.405571	-3.03637	0.00239446	0.00553066
TC005275-RA	109.119	-1.23076	0.269453	-4.56764	4.93248e-06	1.81758e-05
TC030933-RA	32.9947	-1.23008	0.384692	-3.19756	0.00138594	0.00335172
TC032686-RC	568.279	-1.22991	0.355073	-3.46383	0.000532533	0.00139309
TC034652-RA	95.069	-1.22918	0.290986	-4.22417	2.39818e-05	7.87579e-05
TC000132-RB	167.662	-1.22667	0.197104	-6.22345	4.86339e-10	2.96392e-09
TC033262-RC	155.727	-1.22521	0.290274	-4.22087	2.43363e-05	7.9757e-05
TC009337-RA	1238.92	-1.22469	0.132874	-9.21695	3.05671e-20	4.3876e-19
TC000121-RA	31.2001	-1.22377	0.393238	-3.11204	0.00185801	0.00438083
TC015857-RA	80.7886	-1.22338	0.251157	-4.87097	1.1105e-06	4.50938e-06
TC012280-RA	3126.45	-1.22247	0.103109	-11.856	2.00309e-32	5.61977e-31
TC016364-RA	1117.62	-1.22008	0.0966704	-12.6211	1.61645e-36	5.68314e-35
TC010381-RA	3294.25	-1.21875	0.112873	-10.7975	3.53724e-27	7.55744e-26
TC007879-RA	374.981	-1.21839	0.20141	-6.0493	1.45476e-09	8.4267e-09
TC008440-RA	231.693	-1.21727	0.17811	-6.83434	8.23845e-12	6.06154e-11
TC013588-RA	556.326	-1.2166	0.128406	-9.47468	2.67586e-21	4.08363e-20
TC010525-RA	1424.48	-1.21405	0.0990844	-12.2527	1.62586e-34	5.0456e-33
TC000101-RA	221.004	-1.21359	0.265999	-4.56236	5.05814e-06	1.86141e-05
TC031964-RA	520.672	-1.21113	0.169371	-7.15079	8.6283e-13	7.00734e-12
TC000479-RA	335.057	-1.21113	0.211486	-5.72677	1.02362e-08	5.36434e-08
TC031358-RA	55.4487	-1.20839	0.336964	-3.58611	0.000335652	0.000910868
TC015955-RA	9441.95	-1.2069	0.060862	-19.8302	1.63471e-87	3.70645e-85
TC032382-RA	104.327	-1.20478	0.246025	-4.89698	9.73204e-07	3.98096e-06
TC011689-RA	66.9838	-1.20375	0.303499	-3.96623	7.30173e-05	0.000221931
TC015980-RA	148.036	-1.20299	0.2399	-5.01456	5.3155e-07	2.24972e-06
TC033929-RB	56.8541	-1.20293	0.377029	-3.19055	0.00142005	0.00342525
TC001319-RA	312.131	-1.20029	0.14762	-8.13091	4.26066e-16	4.51679e-15
TC032585-RA	30.4335	-1.19816	0.41751	-2.86978	0.00410756	0.00903484
TC000039-RA	1807.97	-1.19756	0.148369	-8.0715	6.9439e-16	7.25745e-15
TC007395-RA	427.231	-1.19546	0.161164	-7.41766	1.19207e-13	1.04037e-12
TC015095-RA	298.154	-1.19468	0.141109	-8.4664	2.53102e-17	2.93219e-16
TC000208-RA	176.032	-1.19436	0.280088	-4.26424	2.0058e-05	6.68599e-05
TC034705-RA	931.894	-1.19062	0.155953	-7.63452	2.26667e-14	2.08985e-13
TC033262-RA	143.093	-1.18947	0.280387	-4.24225	2.21295e-05	7.3325e-05
TC034247-RA	602.173	-1.18904	0.151238	-7.86208	3.77806e-15	3.71125e-14
TC002611-RA	64.1999	-1.18734	0.280734	-4.22942	2.343e-05	7.70894e-05
TC010268-RA	95.5037	-1.18678	0.274121	-4.32941	1.4951e-05	5.10937e-05
TC006497-RA	60.5337	-1.18495	0.327924	-3.6135	0.000302093	0.000826257
TC034053-RA	3315.07	-1.17771	0.10868	-10.8365	2.31165e-27	4.97722e-26
TC002960-RA	787.756	-1.17744	0.135243	-8.70611	3.1447e-18	3.87765e-17
TC016223-RA	429.758	-1.17693	0.136558	-8.61852	6.78235e-18	8.19042e-17
TC014237-RA	350.676	-1.176	0.169016	-6.95794	3.45283e-12	2.64376e-11
TC008955-RA	109.096	-1.17488	0.311012	-3.77761	0.000158341	0.000456217
TC034650-RA	41.5412	-1.17412	0.392588	-2.99071	0.00278331	0.00635092
TC000476-RA	7845.36	-1.17328	0.0829253	-14.1486	1.9045e-45	9.61774e-44
TC006180-RA	922.804	-1.16897	0.111171	-10.5151	7.36317e-26	1.46604e-24
TC031828-RA	544.735	-1.16871	0.151733	-7.70239	1.33547e-14	1.25738e-13
TC034439-RA	291.208	-1.16709	0.140961	-8.27953	1.23665e-16	1.36844e-15
TC030941-RA	127.081	-1.16603	0.27171	-4.29146	1.77502e-05	5.96688e-05
TC034299-RA	414.469	-1.16563	0.197611	-5.89861	3.66567e-09	2.02012e-08
TC007769-RA	98.3125	-1.16374	0.299343	-3.88764	0.000101222	0.00030093
TC031725-RA	461.935	-1.16289	0.176649	-6.58303	4.60953e-11	3.13798e-10
TC002471-RA	288.833	-1.16116	0.273187	-4.25043	2.13357e-05	7.0885e-05
TC002241-RA	146.966	-1.16092	0.237623	-4.88555	1.03139e-06	4.20349e-06
TC014931-RA	296.325	-1.15767	0.210617	-5.49657	3.87256e-08	1.89283e-07
TC008997-RA	110.073	-1.15656	0.273986	-4.22123	2.42971e-05	7.96521e-05
TC011192-RA	357.102	-1.15625	0.167757	-6.89237	5.48701e-12	4.12175e-11
TC011229-RA	47.0206	-1.15615	0.359702	-3.2142	0.00130811	0.00318018
TC034489-RA	5823.61	-1.15614	0.167672	-6.89527	5.37636e-12	4.04958e-11
TC008016-RA	2122.09	-1.15511	0.0803103	-14.3831	6.6069e-47	3.59817e-45
TC007370-RA	89.6262	-1.15425	0.304035	-3.79643	0.000146797	0.000425826
TC005852-RA	133.754	-1.15356	0.263469	-4.37835	1.19582e-05	4.15174e-05
TC013546-RB	2605.9	-1.15249	0.10754	-10.7169	8.48226e-27	1.77139e-25
TC034415-RA	77.6962	-1.15238	0.257753	-4.47086	7.7905e-06	2.78609e-05
TC015036-RA	152.05	-1.15036	0.250349	-4.59503	4.32688e-06	1.61206e-05
TC032553-RA	176.209	-1.14959	0.272545	-4.21799	2.46486e-05	8.06616e-05
TC010394-RA	455.97	-1.14758	0.184458	-6.22134	4.92913e-10	3.00234e-09
TC014780-RA	193.545	-1.14606	0.217698	-5.26446	1.40604e-07	6.38899e-07
TC031714-RA	1468.68	-1.1435	0.159891	-7.15176	8.56728e-13	6.96797e-12
TC006138-RA	565	-1.1435	0.210745	-5.42598	5.76365e-08	2.75534e-07
TC000274-RA	72.1681	-1.13834	0.271101	-4.19895	2.6816e-05	8.7011e-05
TC033602-RB	934.111	-1.13667	0.236285	-4.81058	1.5049e-06	5.98404e-06
TC003489-RA	2565.81	-1.13661	0.10726	-10.5968	3.08391e-26	6.27513e-25
TC033881-RA	50.9596	-1.13439	0.370285	-3.06356	0.0021872	0.0050879
TC032514-RA	1013.29	-1.13398	0.174671	-6.49209	8.46527e-11	5.60484e-10
TC032381-RA	104.73	-1.13113	0.225078	-5.02548	5.02185e-07	2.13765e-06
TC015033-RA	975.572	-1.12747	0.126294	-8.92737	4.36252e-19	5.69537e-18
TC033297-RA	81.2846	-1.12738	0.339595	-3.31977	0.000900905	0.00226296
TC014627-RA	104.658	-1.12726	0.314124	-3.58859	0.000332466	0.000903104
TC004978-RA	659.59	-1.12615	0.148348	-7.5913	3.16721e-14	2.90088e-13
TC011606-RA	193.21	-1.12606	0.192886	-5.83793	5.28539e-09	2.85746e-08
TC014162-RA	84.8298	-1.12463	0.301878	-3.72544	0.000194976	0.000551753
TC011327-RA	265.895	-1.12258	0.178444	-6.29094	3.15555e-10	1.96514e-09
TC003404-RA	478.314	-1.12236	0.124012	-9.05045	1.42382e-19	1.9291e-18
TC012650-RA	4461.73	-1.1203	0.0875676	-12.7936	1.78046e-37	6.54996e-36
TC033574-RA	286.079	-1.11862	0.222995	-5.01636	5.26596e-07	2.23045e-06
TC000361-RA	804.413	-1.11821	0.129691	-8.62214	6.57139e-18	7.95296e-17
TC013383-RA	395.928	-1.11587	0.189872	-5.87696	4.17866e-09	2.28356e-08
TC004558-RA	644.929	-1.1132	0.120839	-9.21221	3.19485e-20	4.57997e-19
TC008957-RA	1624.14	-1.11311	0.0966326	-11.519	1.05892e-30	2.75519e-29
TC034532-RA	165.266	-1.10928	0.239229	-4.63688	3.53715e-06	1.33348e-05
TC007929-RA	231.574	-1.10916	0.188832	-5.87377	4.25989e-09	2.32681e-08
TC031521-RA	46.2848	-1.10643	0.360587	-3.06841	0.00215204	0.00501451
TC003520-RB	392.288	-1.105	0.233165	-4.73912	2.1465e-06	8.36759e-06
TC012672-RA	50.4356	-1.10494	0.377721	-2.92527	0.00344152	0.0076824
TC009539-RA	247.406	-1.1046	0.180234	-6.12867	8.86187e-10	5.25937e-09
TC013873-RA	201.74	-1.10284	0.205422	-5.36864	7.93316e-08	3.72878e-07
TC004123-RA	4088.95	-1.10057	0.115	-9.57015	1.06752e-21	1.6728e-20
TC011976-RA	52.1639	-1.10047	0.321925	-3.41841	0.000629883	0.00162934
TC010238-RA	186.831	-1.09991	0.334187	-3.29129	0.000997301	0.00248208
TC010963-RA	223.735	-1.09976	0.203252	-5.41081	6.27412e-08	2.98141e-07
TC001885-RA	2974.08	-1.09921	0.0846335	-12.9879	1.43333e-38	5.56792e-37
TC031572-RA	38.3624	-1.09778	0.386959	-2.83694	0.00455476	0.00993392
TC006756-RA	400.435	-1.09744	0.166211	-6.6027	4.03738e-11	2.76927e-10
TC015477-RA	2093.19	-1.09618	0.0934053	-11.7357	8.35858e-32	2.25946e-30
TC001252-RA	55.382	-1.09514	0.350067	-3.12838	0.00175771	0.00416201
TC031873-RA	93.6507	-1.09438	0.270726	-4.04237	5.29131e-05	0.000164714
TC033673-RA	62.6673	-1.09365	0.314058	-3.48233	0.000497073	0.00131051
TC032576-RB	421.105	-1.09359	0.278689	-3.92404	8.70747e-05	0.000261601
TC003205-RA	40.5986	-1.09348	0.365045	-2.99546	0.00274031	0.00625921
TC009170-RA	78.8284	-1.09306	0.300599	-3.63628	0.000276606	0.000761799
TC030991-RA	518.359	-1.09236	0.292591	-3.73339	0.000188918	0.000536385
TC011757-RA	271.843	-1.09121	0.152207	-7.1693	7.53825e-13	6.1717e-12
TC002240-RA	308.584	-1.09017	0.161664	-6.74342	1.54706e-11	1.10533e-10
TC010167-RA	1351.47	-1.08888	0.11573	-9.40872	5.0221e-21	7.53994e-20
TC000542-RA	1061.78	-1.08767	0.137225	-7.92616	2.26027e-15	2.26434e-14
TC031886-RA	83.0368	-1.08636	0.302254	-3.59421	0.000325378	0.000884717
TC014867-RA	282.713	-1.08635	0.188179	-5.77294	7.78996e-09	4.12716e-08
TC013921-RA	733.681	-1.08313	0.123541	-8.76737	1.82887e-18	2.31158e-17
TC006227-RA	141.219	-1.08295	0.246016	-4.40193	1.07293e-05	3.74851e-05
TC006324-RA	464.965	-1.08263	0.17434	-6.20985	5.30339e-10	3.21269e-09
TC003968-RA	64.5798	-1.08261	0.293647	-3.68678	0.000227105	0.000635391
TC000811-RA	694.602	-1.08239	0.131995	-8.20026	2.39868e-16	2.59487e-15
TC013647-RA	71.4469	-1.08135	0.311946	-3.46645	0.00052737	0.00138121
TC033447-RA	7948.04	-1.07996	0.123981	-8.71065	3.02147e-18	3.74231e-17
TC005825-RA	59.8527	-1.07866	0.304798	-3.53893	0.000401748	0.0010763
TC003141-RB	207.401	-1.07824	0.16126	-6.68635	2.288e-11	1.60986e-10
TC034311-RA	49.1207	-1.07771	0.322681	-3.33986	0.000838202	0.00211742
TC032338-RA	102.112	-1.0768	0.281371	-3.82698	0.000129725	0.000379174
TC008235-RA	121.479	-1.07583	0.363699	-2.95802	0.00309626	0.00698891
TC002371-RA	1529.57	-1.07341	0.139076	-7.71812	1.18054e-14	1.12005e-13
TC012576-RB	1148.15	-1.07321	0.188456	-5.69474	1.23558e-08	6.42666e-08
TC000169-RA	346.873	-1.07238	0.152823	-7.01715	2.26435e-12	1.76788e-11
TC033786-RA	53.4405	-1.07148	0.34654	-3.09194	0.00198854	0.00465795
TC003520-RA	2059.59	-1.06965	0.134439	-7.95646	1.77032e-15	1.7864e-14
TC003869-RA	102.478	-1.06933	0.282437	-3.78607	0.000153051	0.00044235
TC013350-RA	458.34	-1.06891	0.164292	-6.50615	7.71003e-11	5.12925e-10
TC006532-RA	258.314	-1.06789	0.161227	-6.62355	3.50677e-11	2.42894e-10
TC006192-RA	221.643	-1.06771	0.191649	-5.57119	2.53012e-08	1.26849e-07
TC008122-RA	415.357	-1.06759	0.126138	-8.4637	2.59021e-17	2.9914e-16
TC008473-RA	1054.05	-1.06726	0.104181	-10.2443	1.25484e-24	2.32742e-23
TC010590-RA	662.816	-1.0672	0.253994	-4.20168	2.64936e-05	8.602e-05
TC003697-RA	174.713	-1.06613	0.199202	-5.35198	8.69957e-08	4.073e-07
TC010682-RA	118.253	-1.06448	0.265554	-4.00852	6.10997e-05	0.000188351
TC001724-RA	113.248	-1.06291	0.223728	-4.75089	2.02521e-06	7.92256e-06
TC034209-RA	402.717	-1.06149	0.163821	-6.47957	9.19856e-11	6.06504e-10
TC000029-RA	698.001	-1.06035	0.118653	-8.93661	4.01291e-19	5.25747e-18
TC000806-RA	260.584	-1.0583	0.200693	-5.27323	1.34043e-07	6.11087e-07
TC000797-RC	347.297	-1.05656	0.163156	-6.47577	9.43292e-11	6.2122e-10
TC011611-RA	2223.12	-1.05653	0.110138	-9.59274	8.57735e-22	1.35169e-20
TC000571-RA	74.7459	-1.05599	0.370895	-2.84713	0.00441149	0.00964607
TC000451-RB	164.547	-1.05428	0.322007	-3.27408	0.00106005	0.00262181
TC010446-RA	178.816	-1.05323	0.188068	-5.60027	2.14014e-08	1.08175e-07
TC012473-RA	163.695	-1.05278	0.184085	-5.71898	1.07163e-08	5.60274e-08
TC008531-RA	193.847	-1.05261	0.168089	-6.26223	3.79508e-10	2.34241e-09
TC002817-RA	118.148	-1.05098	0.263546	-3.98784	6.66765e-05	0.000203678
TC004557-RA	1369.64	-1.04652	0.136007	-7.69462	1.41915e-14	1.33278e-13
TC033874-RB	184.68	-1.04629	0.196652	-5.32054	1.0346e-07	4.78734e-07
TC031906-RA	502.045	-1.04603	0.212165	-4.93027	8.2115e-07	3.39144e-06
TC006793-RA	1049.58	-1.04582	0.135547	-7.71555	1.20466e-14	1.14001e-13
TC011302-RA	1620.78	-1.03959	0.110715	-9.3898	6.01116e-21	8.96429e-20
TC031600-RA	1358.62	-1.03855	0.169939	-6.11132	9.88114e-10	5.83003e-09
TC015566-RA	261.979	-1.03839	0.248529	-4.17814	2.93902e-05	9.47824e-05
TC009674-RA	160.049	-1.03717	0.205711	-5.04188	4.60989e-07	1.96909e-06
TC032159-RA	5045.37	-1.03562	0.0813086	-12.7369	3.6853e-37	1.33803e-35
TC000432-RA	7730.42	-1.03489	0.34994	-2.95733	0.00310315	0.00700163
TC013430-RA	2119.3	-1.03156	0.0959552	-10.7504	5.89736e-27	1.24975e-25
TC016011-RA	154.471	-1.02991	0.213437	-4.82537	1.39744e-06	5.59279e-06
TC009284-RA	343.532	-1.02757	0.162045	-6.34125	2.27913e-10	1.44198e-09
TC014392-RA	311.104	-1.02718	0.170604	-6.02088	1.73472e-09	9.93442e-09
TC002409-RA	213.349	-1.02706	0.194476	-5.28115	1.28373e-07	5.86684e-07
TC016399-RA	144.304	-1.0251	0.223941	-4.57755	4.70447e-06	1.74164e-05
TC012415-RA	178.847	-1.02432	0.196584	-5.21057	1.8826e-07	8.44053e-07
TC011020-RA	179.149	-1.02398	0.211011	-4.85272	1.21782e-06	4.92179e-06
TC009517-RA	480.435	-1.02358	0.11759	-8.70464	3.18575e-18	3.92391e-17
TC031876-RA	69.6995	-1.02242	0.35434	-2.88542	0.00390891	0.00863036
TC013697-RA	156.03	-1.02202	0.281618	-3.62909	0.000284423	0.000782162
TC010516-RB	1911.31	-1.02119	0.134877	-7.57126	3.69615e-14	3.36592e-13
TC011606-RB	107.862	-1.02088	0.340723	-2.9962	0.00273366	0.00624531
TC034112-RA	115.528	-1.02008	0.279125	-3.65455	0.000257634	0.000713616
TC032781-RA	115.02	-1.01934	0.232205	-4.38984	1.13433e-05	3.9506e-05
TC005471-RA	638.389	-1.01705	0.126732	-8.02516	1.01391e-15	1.04398e-14
TC034041-RC	127.547	-1.01418	0.30332	-3.34358	0.000827043	0.00209256
TC009479-RA	5499.61	-1.01305	0.313016	-3.2364	0.00121047	0.00296154
TC009222-RA	469.806	-1.01231	0.14056	-7.20199	5.93387e-13	4.90151e-12
TC012997-RA	74.2933	-1.01166	0.327174	-3.09211	0.00198739	0.00465623
TC000160-RA	101.77	-1.01003	0.294038	-3.43502	0.000592507	0.00153659
TC003023-RA	254.891	-1.00998	0.168271	-6.00213	1.94741e-09	1.10896e-08
TC015001-RA	268.586	-1.00854	0.156701	-6.43611	1.2257e-10	7.9449e-10
TC006765-RA	113.435	-1.00842	0.261918	-3.85014	0.000118048	0.000346778
TC000430-RB	790.566	-1.00739	0.167933	-5.99877	1.9882e-09	1.12929e-08
TC013912-RA	334.923	-1.00728	0.163832	-6.14827	7.8331e-10	4.67378e-09
TC004254-RA	533.931	-1.00648	0.164157	-6.13122	8.72078e-10	5.18394e-09
TC000328-RA	788.07	-1.0042	0.138162	-7.26823	3.64221e-13	3.07018e-12
TC031341-RA	71.3112	-1.00358	0.264044	-3.8008	0.00014423	0.000418818
TC006436-RC	94.6185	-1.00018	0.28645	-3.49165	0.000480046	0.00126945
TC011829-RA	1760.39	-0.999996	0.121826	-8.20839	2.24181e-16	2.43228e-15
TC013877-RA	59.1595	-0.999347	0.287543	-3.47547	0.000509961	0.00134035
TC003656-RA	107.956	-0.999326	0.290327	-3.44207	0.000577277	0.00150165
TC031786-RA	164.101	-0.998302	0.183927	-5.42771	5.70833e-08	2.73007e-07
TC014985-RA	1942.05	-0.997954	0.123379	-8.08849	6.04066e-16	6.34926e-15
TC007393-RA	444.321	-0.997621	0.141602	-7.04526	1.85118e-12	1.4607e-11
TC009435-RB	918.213	-0.997164	0.252421	-3.95039	7.80226e-05	0.000236322
TC007563-RB	950.407	-0.996458	0.144644	-6.88906	5.61632e-12	4.2075e-11
TC011438-RA	1356.45	-0.995811	0.0844925	-11.7858	4.62047e-32	1.26749e-30
TC003279-RA	131.845	-0.994791	0.286777	-3.46887	0.000522651	0.00137046
TC008060-RA	211.091	-0.994704	0.237597	-4.18652	2.83269e-05	9.15659e-05
TC033327-RA	103.138	-0.994536	0.221997	-4.47996	7.46581e-06	2.67911e-05
TC013780-RA	351.328	-0.993252	0.1491	-6.66165	2.70765e-11	1.89433e-10
TC002300-RA	2191.89	-0.992849	0.150398	-6.60148	4.07073e-11	2.78828e-10
TC013973-RA	606.707	-0.991918	0.164691	-6.02289	1.71329e-09	9.83703e-09
TC011946-RA	1540.56	-0.990372	0.0889213	-11.1376	8.2281e-29	1.91243e-27
TC012814-RA	278.34	-0.990316	0.206908	-4.78627	1.69906e-06	6.71047e-06
TC006924-RA	1099.26	-0.989819	0.13255	-7.46753	8.17125e-14	7.23944e-13
TC011951-RA	191.06	-0.988884	0.198233	-4.98849	6.08521e-07	2.55795e-06
TC005641-RA	681.241	-0.98745	0.252049	-3.9177	8.93992e-05	0.000268149
TC007106-RA	1739.72	-0.986222	0.0733237	-13.4503	3.06797e-41	1.32113e-39
TC010879-RA	52.4582	-0.985491	0.306607	-3.21419	0.00130814	0.00318018
TC014112-RA	590.073	-0.9851	0.162204	-6.0732	1.25388e-09	7.32033e-09
TC008606-RA	84.4149	-0.984059	0.251213	-3.91724	8.95696e-05	0.000268515
TC011878-RA	79.3377	-0.983519	0.283044	-3.47479	0.000511257	0.00134312
TC009496-RA	454.525	-0.982442	0.178944	-5.49023	4.0141e-08	1.95943e-07
TC013928-RA	404.213	-0.982216	0.174818	-5.61851	1.92616e-08	9.81634e-08
TC032255-RA	569.156	-0.979881	0.105284	-9.30706	1.31422e-20	1.91363e-19
TC015068-RA	2026.45	-0.97984	0.0913212	-10.7296	7.39155e-27	1.55236e-25
TC006837-RA	548.036	-0.978762	0.125664	-7.78874	6.76828e-15	6.50481e-14
TC011542-RA	1330.47	-0.977883	0.107674	-9.08187	1.06726e-19	1.47112e-18
TC010445-RA	640.055	-0.977625	0.150152	-6.5109	7.47007e-11	4.97855e-10
TC005941-RA	149.36	-0.977344	0.267275	-3.6567	0.00025548	0.000708356
TC031713-RA	321.228	-0.976421	0.148776	-6.56305	5.27194e-11	3.57142e-10
TC010045-RA	286.325	-0.975308	0.174431	-5.59136	2.25303e-08	1.1352e-07
TC013560-RA	167.098	-0.974019	0.254018	-3.83446	0.000125843	0.000368313
TC014021-RA	692.404	-0.973613	0.147013	-6.62265	3.52822e-11	2.44228e-10
TC008993-RB	646.138	-0.973209	0.243215	-4.00144	6.29594e-05	0.000193601
TC011815-RA	772.328	-0.971032	0.144358	-6.72655	1.73737e-11	1.23495e-10
TC006994-RA	475.006	-0.969482	0.246999	-3.92505	8.67107e-05	0.000260578
TC016323-RA	745.081	-0.968053	0.161511	-5.99373	2.05087e-09	1.16251e-08
TC033211-RA	387.504	-0.966647	0.163318	-5.9188	3.24309e-09	1.79974e-08
TC001677-RC	839.858	-0.965124	0.19841	-4.8643	1.14863e-06	4.65401e-06
TC001231-RB	720.498	-0.964803	0.145492	-6.6313	3.32734e-11	2.30754e-10
TC014440-RB	2007.44	-0.964481	0.127712	-7.55197	4.28724e-14	3.88193e-13
TC012016-RA	253.135	-0.963996	0.185666	-5.19209	2.07951e-07	9.26358e-07
TC033398-RA	1457.32	-0.963656	0.109975	-8.76252	1.90936e-18	2.4051e-17
TC000966-RA	143.398	-0.961716	0.209272	-4.59553	4.31642e-06	1.6087e-05
TC001036-RA	2030.67	-0.961296	0.156821	-6.12991	8.79308e-10	5.22413e-09
TC002351-RA	1236.35	-0.961212	0.123173	-7.80378	6.00806e-15	5.78921e-14
TC007861-RA	2384.1	-0.960387	0.0938257	-10.2359	1.36969e-24	2.532e-23
TC013754-RA	1699.69	-0.95777	0.0748848	-12.7899	1.86674e-37	6.84472e-36
TC009781-RA	3684.93	-0.956047	0.109642	-8.71976	2.78802e-18	3.46863e-17
TC031682-RA	126.718	-0.955141	0.256851	-3.71866	0.000200282	0.000565327
TC010847-RA	1692.76	-0.95487	0.112627	-8.47815	2.28812e-17	2.66747e-16
TC032433-RA	105.916	-0.954686	0.242401	-3.93846	8.20057e-05	0.000247644
TC004463-RA	465.884	-0.953488	0.141382	-6.74406	1.54022e-11	1.10186e-10
TC010671-RA	399.833	-0.951844	0.180302	-5.27918	1.29765e-07	5.92801e-07
TC031847-RA	355.133	-0.951823	0.158136	-6.01904	1.75459e-09	1.00379e-08
TC015604-RA	524.234	-0.951399	0.133152	-7.14523	8.98455e-13	7.27539e-12
TC032955-RA	702.092	-0.950922	0.125921	-7.55172	4.29563e-14	3.88636e-13
TC009720-RA	585.311	-0.94994	0.154074	-6.16549	7.02648e-10	4.21058e-09
TC015585-RA	478.448	-0.949704	0.177473	-5.35125	8.73503e-08	4.08788e-07
TC014831-RA	305.616	-0.949553	0.173745	-5.46522	4.62331e-08	2.23521e-07
TC006673-RA	3527.24	-0.949539	0.125385	-7.573	3.64697e-14	3.32659e-13
TC034862-RA	404.4	-0.949126	0.240892	-3.94006	8.14625e-05	0.000246205
TC002552-RA	585.015	-0.948739	0.194944	-4.86673	1.13459e-06	4.60047e-06
TC003719-RA	80.7074	-0.948088	0.292689	-3.23923	0.00119852	0.00293553
TC009330-RA	151.73	-0.947334	0.245607	-3.85712	0.000114731	0.000337927
TC009343-RA	80.3327	-0.947166	0.285987	-3.31192	0.000926576	0.002318
TC009610-RA	308.974	-0.945947	0.168101	-5.62724	1.83118e-08	9.37096e-08
TC010488-RA	94.7366	-0.944482	0.268238	-3.52106	0.000429829	0.00114573
TC032132-RA	873.701	-0.942521	0.134118	-7.02757	2.10157e-12	1.64658e-11
TC013893-RA	3183.59	-0.941873	0.115979	-8.12103	4.62236e-16	4.88624e-15
TC008381-RA	164.233	-0.941519	0.202665	-4.64569	3.38941e-06	1.2817e-05
TC001264-RA	309.811	-0.941016	0.140621	-6.69188	2.20321e-11	1.55611e-10
TC031361-RA	489.608	-0.940685	0.149221	-6.30396	2.90129e-10	1.8129e-09
TC015621-RA	77.5663	-0.937884	0.297812	-3.14924	0.00163693	0.00389559
TC012124-RA	254.635	-0.937052	0.190826	-4.91051	9.08419e-07	3.72831e-06
TC002268-RA	391.747	-0.935577	0.146836	-6.37157	1.87098e-10	1.19946e-09
TC010040-RA	1718.33	-0.934605	0.0990594	-9.4348	3.91754e-21	5.91357e-20
TC001941-RB	317.218	-0.933365	0.190965	-4.88762	1.02063e-06	4.16269e-06
TC014364-RA	650.704	-0.933243	0.228376	-4.08642	4.38074e-05	0.000138149
TC015530-RA	130.724	-0.932644	0.217578	-4.28647	1.81533e-05	6.095e-05
TC010608-RA	94.9363	-0.932143	0.258938	-3.59987	0.000318371	0.000867574
TC009090-RA	86.5789	-0.93057	0.249918	-3.7235	0.000196476	0.000555715
TC034977-RA	1692.58	-0.929261	0.225145	-4.12739	3.66905e-05	0.000117068
TC031898-RA	85.4183	-0.928144	0.291645	-3.18244	0.0014604	0.00351191
TC000131-RA	471.514	-0.926948	0.15386	-6.0246	1.69527e-09	9.74869e-09
TC011073-RB	4956.35	-0.926036	0.1443	-6.41744	1.38589e-10	8.96294e-10
TC033917-RA	244.931	-0.922938	0.194493	-4.74536	2.08137e-06	8.13081e-06
TC031904-RA	89.5459	-0.922185	0.262147	-3.51782	0.000435106	0.00115785
TC033158-RA	4007.68	-0.921511	0.16281	-5.66004	1.51342e-08	7.80959e-08
TC006918-RA	52.37	-0.920028	0.31964	-2.87832	0.00399793	0.00881115
TC014929-RA	15157.2	-0.919529	0.0786836	-11.6864	1.49563e-31	4.00396e-30
TC000334-RA	1316.71	-0.918439	0.128394	-7.15328	8.47292e-13	6.89628e-12
TC010443-RA	442.611	-0.91616	0.133025	-6.88711	5.69372e-12	4.26262e-11
TC015540-RA	1035.14	-0.916043	0.101815	-8.99713	2.31697e-19	3.08281e-18
TC013930-RA	198.911	-0.915948	0.216353	-4.23359	2.29993e-05	7.59804e-05
TC005506-RA	1183.32	-0.913445	0.082839	-11.0267	2.83959e-28	6.42523e-27
TC009437-RA	1740.28	-0.912855	0.118991	-7.67161	1.69851e-14	1.5831e-13
TC012312-RA	823.891	-0.912648	0.104792	-8.70912	3.06252e-18	3.78892e-17
TC006330-RA	233.641	-0.91182	0.256465	-3.55534	0.000377498	0.0010155
TC005552-RA	837.141	-0.909091	0.0928412	-9.7919	1.21986e-22	2.01675e-21
TC001092-RA	10714.9	-0.908754	0.0894225	-10.1625	2.91595e-24	5.30216e-23
TC032060-RA	299.764	-0.908432	0.189042	-4.80545	1.54406e-06	6.12444e-06
TC007868-RA	2175.7	-0.906495	0.0961076	-9.43208	4.02047e-21	6.0443e-20
TC013919-RA	69.5127	-0.906029	0.284247	-3.18747	0.00143524	0.00346039
TC013935-RA	442.074	-0.905553	0.184527	-4.90742	9.2282e-07	3.78183e-06
TC000747-RA	1644.03	-0.902797	0.0867163	-10.4109	2.21048e-25	4.28594e-24
TC014458-RB	209.847	-0.902414	0.168847	-5.34457	9.06312e-08	4.22895e-07
TC006402-RA	1279.74	-0.901643	0.0942329	-9.56825	1.08732e-21	1.7007e-20
TC034835-RA	5134.61	-0.901242	0.133302	-6.76091	1.37128e-11	9.84168e-11
TC014039-RA	3404.39	-0.900669	0.0870923	-10.3415	4.57111e-25	8.72596e-24
TC002588-RA	452.495	-0.90056	0.125522	-7.17454	7.25533e-13	5.94884e-12
TC034888-RA	181.665	-0.900307	0.263879	-3.41181	0.000645326	0.00166618
TC014816-RA	1999.9	-0.897894	0.109511	-8.1991	2.42201e-16	2.61756e-15
TC000019-RA	69.2614	-0.897664	0.276174	-3.25036	0.00115258	0.00283721
TC006144-RA	69.2614	-0.897664	0.276174	-3.25036	0.00115258	0.00283721
TC013592-RA	3460.08	-0.896468	0.0853098	-10.5084	7.90332e-26	1.57077e-24
TC032011-RA	644.107	-0.894837	0.103848	-8.61677	6.88686e-18	8.29859e-17
TC033322-RA	89.3592	-0.894419	0.263952	-3.38857	0.000702593	0.00180089
TC002959-RA	2787.68	-0.893629	0.0985823	-9.0648	1.24832e-19	1.69753e-18
TC013276-RA	84.4895	-0.890726	0.245534	-3.62772	0.000285938	0.000785357
TC012019-RA	93.0847	-0.889577	0.25095	-3.54483	0.000392859	0.00105401
TC005337-RA	215.22	-0.889471	0.164952	-5.3923	6.9563e-08	3.2915e-07
TC034416-RA	202.849	-0.889233	0.183986	-4.83316	1.3438e-06	5.39562e-06
TC033926-RA	519.883	-0.887552	0.139788	-6.34929	2.16318e-10	1.37409e-09
TC009280-RA	436.789	-0.884403	0.139227	-6.35222	2.12234e-10	1.35124e-09
TC000088-RA	174.402	-0.883887	0.237048	-3.72873	0.000192445	0.000545423
TC004199-RA	120.959	-0.883614	0.238252	-3.70874	0.000208297	0.000586463
TC009312-RA	138.456	-0.882321	0.20059	-4.39862	1.08939e-05	3.80244e-05
TC012346-RA	1890.28	-0.880847	0.117505	-7.49624	6.56723e-14	5.85569e-13
TC009433-RA	96.7715	-0.880293	0.24689	-3.56552	0.000363131	0.000980172
TC034582-RA	149.144	-0.880099	0.210246	-4.18605	2.83845e-05	9.17255e-05
TC015575-RA	333.254	-0.877926	0.169527	-5.17868	2.23456e-07	9.91846e-07
TC030890-RA	866.273	-0.877841	0.146365	-5.99763	2.00216e-09	1.13606e-08
TC032769-RB	3684.25	-0.877556	0.178837	-4.90703	9.24672e-07	3.78802e-06
TC010113-RA	241.715	-0.877197	0.22476	-3.90281	9.50831e-05	0.000283819
TC031756-RA	106.148	-0.876993	0.301845	-2.90544	0.00366732	0.00815042
TC033195-RA	1240.85	-0.876002	0.101756	-8.60882	7.38179e-18	8.88534e-17
TC014551-RA	304.055	-0.875061	0.213281	-4.10285	4.08092e-05	0.000129171
TC015333-RA	1326.85	-0.873926	0.220832	-3.95743	7.57605e-05	0.000229784
TC008970-RA	7484.56	-0.873102	0.0891492	-9.79371	1.19812e-22	1.98422e-21
TC034658-RA	136.179	-0.872829	0.218946	-3.98651	6.70527e-05	0.000204771
TC034503-RA	4829.53	-0.872559	0.0561703	-15.5342	2.0368e-54	1.45057e-52
TC033289-RA	101.566	-0.871646	0.228657	-3.81202	0.000137836	0.000401511
TC000874-RA	239.819	-0.871599	0.197763	-4.40729	1.04673e-05	3.66621e-05
TC034373-RA	669.194	-0.870977	0.144265	-6.03733	1.56681e-09	9.05216e-09
TC015937-RA	1034.51	-0.870822	0.196308	-4.436	9.16464e-06	3.24575e-05
TC009997-RA	268.371	-0.870385	0.191439	-4.54655	5.45333e-06	1.99824e-05
TC010661-RA	612.622	-0.868635	0.134729	-6.44727	1.13884e-10	7.44706e-10
TC005551-RA	460.028	-0.86466	0.150007	-5.76414	8.20766e-09	4.34018e-08
TC004755-RA	197.205	-0.864434	0.19416	-4.45217	8.50071e-06	3.02315e-05
TC005923-RA	229.69	-0.862161	0.183563	-4.69682	2.6424e-06	1.01793e-05
TC004527-RA	14848.3	-0.861095	0.061739	-13.9473	3.26555e-44	1.56381e-42
TC033491-RA	357.586	-0.856628	0.179237	-4.77931	1.75898e-06	6.93973e-06
TC007076-RA	329.582	-0.856601	0.167689	-5.10827	3.25118e-07	1.41872e-06
TC015081-RA	371.245	-0.855475	0.165749	-5.16127	2.45276e-07	1.08437e-06
TC003957-RA	232.486	-0.854089	0.19863	-4.2999	1.70876e-05	5.7633e-05
TC033718-RA	527.155	-0.853094	0.15668	-5.44482	5.18567e-08	2.4973e-07
TC000844-RA	244.674	-0.85288	0.1931	-4.41678	1.00182e-05	3.52556e-05
TC015486-RA	194.129	-0.851321	0.236341	-3.60209	0.000315667	0.000860839
TC030739-RA	196.131	-0.850798	0.212664	-4.00068	6.3162e-05	0.000194062
TC014539-RA	1397.95	-0.850085	0.115493	-7.36046	1.83273e-13	1.58087e-12
TC034492-RA	91.9054	-0.849227	0.268451	-3.16343	0.0015592	0.00372932
TC004236-RA	758.236	-0.847048	0.133209	-6.35879	2.0335e-10	1.29693e-09
TC015074-RA	1041.4	-0.845109	0.114959	-7.3514	1.96136e-13	1.68789e-12
TC008185-RA	740.594	-0.844488	0.14053	-6.00931	1.8631e-09	1.06258e-08
TC031077-RA	1038.29	-0.843717	0.277505	-3.04036	0.00236292	0.00546121
TC001097-RA	103.961	-0.843435	0.252241	-3.34377	0.000826487	0.00209163
TC013206-RA	883.466	-0.843298	0.132936	-6.34364	2.24405e-10	1.42254e-09
TC007854-RA	156.014	-0.841969	0.262615	-3.2061	0.00134549	0.00326331
TC002976-RA	1209.61	-0.841941	0.113398	-7.42467	1.13063e-13	9.87527e-13
TC000797-RA	268.674	-0.841564	0.158977	-5.29363	1.19911e-07	5.50274e-07
TC013869-RA	710.728	-0.840094	0.159663	-5.26166	1.42761e-07	6.48173e-07
TC002459-RB	840.653	-0.839675	0.184423	-4.55299	5.28897e-06	1.94378e-05
TC007745-RA	435.805	-0.838252	0.186218	-4.50145	6.74925e-06	2.4401e-05
TC032388-RA	786.978	-0.836967	0.15089	-5.54687	2.90821e-08	1.44889e-07
TC012455-RB	669.275	-0.836627	0.292421	-2.86104	0.00422255	0.00926393
TC003531-RA	1685.91	-0.836192	0.0820334	-10.1933	2.12408e-24	3.87497e-23
TC033199-RA	24226.1	-0.836187	0.103938	-8.04506	8.62054e-16	8.93416e-15
TC016414-RA	229.943	-0.835867	0.194742	-4.29218	1.76931e-05	5.94947e-05
TC003066-RA	101.022	-0.833376	0.27342	-3.04797	0.00230392	0.00533262
TC003938-RA	1006.14	-0.833355	0.115233	-7.2319	4.76288e-13	3.97563e-12
TC002737-RA	313.94	-0.832465	0.160694	-5.18045	2.21349e-07	9.82891e-07
TC012581-RA	90.3272	-0.831802	0.2384	-3.4891	0.000484649	0.0012793
TC011535-RA	1122.56	-0.831102	0.110729	-7.50575	6.1077e-14	5.4591e-13
TC010362-RA	390.079	-0.828612	0.185312	-4.47145	7.76905e-06	2.77984e-05
TC002174-RA	786.442	-0.828003	0.128207	-6.45832	1.05874e-10	6.93961e-10
TC004373-RA	4312.48	-0.827354	0.0798392	-10.3628	3.66271e-25	7.02809e-24
TC003418-RA	526.668	-0.826319	0.146017	-5.65904	1.52218e-08	7.85116e-08
TC012468-RA	309.831	-0.824186	0.160456	-5.13652	2.79867e-07	1.22898e-06
TC008817-RA	1265.99	-0.823715	0.10281	-8.01197	1.12883e-15	1.15908e-14
TC002602-RA	4386.56	-0.823519	0.123075	-6.69119	2.21365e-11	1.5615e-10
TC034713-RA	457.442	-0.822844	0.169904	-4.84298	1.27907e-06	5.15431e-06
TC003415-RA	221.789	-0.822659	0.165419	-4.97317	6.58667e-07	2.74898e-06
TC002647-RA	674.787	-0.821767	0.108953	-7.54239	4.61425e-14	4.16107e-13
TC033360-RA	415.72	-0.820401	0.171594	-4.78105	1.74384e-06	6.88489e-06
TC031613-RA	112.317	-0.819067	0.286065	-2.86322	0.00419358	0.009204
TC010204-RA	461.822	-0.818329	0.150648	-5.43207	5.57025e-08	2.66633e-07
TC000350-RA	468.59	-0.818293	0.129725	-6.30791	2.82821e-10	1.77122e-09
TC013869-RB	106.772	-0.817676	0.274253	-2.98147	0.00286869	0.00652562
TC001209-RA	148	-0.815471	0.271998	-2.99808	0.00271685	0.00620819
TC033736-RA	642.865	-0.812984	0.110175	-7.37902	1.5946e-13	1.38191e-12
TC033254-RA	285.521	-0.812725	0.209065	-3.88742	0.000101314	0.000301124
TC014888-RA	481.418	-0.812723	0.127753	-6.36167	1.99569e-10	1.27499e-09
TC033712-RA	421.698	-0.812062	0.137721	-5.89643	3.7145e-09	2.045e-08
TC000997-RA	1523.47	-0.810494	0.112982	-7.17366	7.30165e-13	5.9824e-12
TC010855-RA	371.1	-0.809758	0.238339	-3.39751	0.000680012	0.001746
TC033029-RA	1615.87	-0.809034	0.108373	-7.46524	8.31457e-14	7.35469e-13
TC031187-RA	524.21	-0.808822	0.143948	-5.61886	1.92226e-08	9.80096e-08
TC015015-RA	77.2529	-0.808769	0.273133	-2.96108	0.00306562	0.0069212
TC031262-RC	403.193	-0.808189	0.170086	-4.75164	2.01775e-06	7.89618e-06
TC008466-RA	570.721	-0.805301	0.112909	-7.13232	9.86939e-13	7.96289e-12
TC008530-RA	277.793	-0.805158	0.180066	-4.47147	7.76851e-06	2.77984e-05
TC002683-RA	365.466	-0.804356	0.15656	-5.13768	2.78149e-07	1.22192e-06
TC006902-RA	354.148	-0.804162	0.190134	-4.22945	2.34264e-05	7.70894e-05
TC009331-RA	699.845	-0.803001	0.112133	-7.16112	8.00204e-13	6.52736e-12
TC015163-RA	4250.12	-0.801968	0.0581861	-13.7828	3.23399e-43	1.49707e-41
TC013890-RA	2207.6	-0.801938	0.0945933	-8.47774	2.2961e-17	2.67396e-16
TC005495-RA	515.612	-0.801207	0.140394	-5.70685	1.15086e-08	6.00566e-08
TC033646-RA	807.138	-0.800821	0.116621	-6.86686	6.56314e-12	4.88389e-11
TC002361-RA	119.736	-0.799744	0.261048	-3.06359	0.00218702	0.0050879
TC005611-RA	215.487	-0.799424	0.209147	-3.8223	0.000132211	0.000386239
TC007761-RA	3578.25	-0.798866	0.0814923	-9.80296	1.09329e-22	1.82106e-21
TC016315-RA	511.786	-0.797834	0.112036	-7.12125	1.06955e-12	8.57955e-12
TC008241-RA	1198.68	-0.796624	0.1013	-7.86402	3.7201e-15	3.65755e-14
TC011051-RA	3223.39	-0.796264	0.114856	-6.93271	4.12859e-12	3.13954e-11
TC015608-RC	1162.04	-0.795227	0.131502	-6.04728	1.47311e-09	8.52408e-09
TC034040-RA	1494.08	-0.794762	0.0846772	-9.38578	6.24548e-21	9.30124e-20
TC009895-RA	1941.85	-0.794455	0.0907281	-8.75644	2.01517e-18	2.53264e-17
TC011045-RA	1362.48	-0.793469	0.106743	-7.43344	1.0581e-13	9.27093e-13
TC004720-RA	1181.71	-0.793355	0.0910513	-8.71327	2.95235e-18	3.66078e-17
TC014337-RA	929.535	-0.793033	0.0936068	-8.47196	2.41288e-17	2.80116e-16
TC032012-RA	1389.47	-0.792951	0.0873737	-9.0754	1.13265e-19	1.55547e-18
TC007983-RA	1045.39	-0.792038	0.121552	-6.51602	7.21973e-11	4.82038e-10
TC031354-RA	183.133	-0.791328	0.224211	-3.52939	0.000416526	0.00111294
TC010395-RA	390.385	-0.790494	0.134431	-5.88027	4.09589e-09	2.24385e-08
TC014974-RA	883.125	-0.790235	0.108345	-7.29369	3.01574e-13	2.55958e-12
TC015051-RA	2860.23	-0.790081	0.114428	-6.90461	5.0342e-12	3.80217e-11
TC032711-RA	996.365	-0.788523	0.114253	-6.90157	5.14319e-12	3.87922e-11
TC002956-RA	88.5743	-0.788086	0.259801	-3.03342	0.00241795	0.00557912
TC033980-RA	2535.34	-0.787914	0.0704485	-11.1843	4.86965e-29	1.1511e-27
TC007628-RA	256.742	-0.786726	0.180655	-4.35485	1.33158e-05	4.58439e-05
TC004379-RA	667.059	-0.78578	0.136447	-5.75888	8.46716e-09	4.47102e-08
TC010432-RA	425.501	-0.785647	0.132033	-5.95039	2.67511e-09	1.49574e-08
TC000167-RA	1115.16	-0.78425	0.10159	-7.71977	1.16544e-14	1.10667e-13
TC008599-RA	136.639	-0.78353	0.221889	-3.53118	0.000413714	0.00110596
TC005826-RA	1534.29	-0.782996	0.120499	-6.49795	8.14234e-11	5.41037e-10
TC033981-RA	354.338	-0.781653	0.147226	-5.30922	1.10096e-07	5.07119e-07
TC007325-RA	193.644	-0.780973	0.173663	-4.49705	6.89022e-06	2.48782e-05
TC005288-RA	727.012	-0.780107	0.125816	-6.2004	5.63212e-10	3.40255e-09
TC015440-RA	1407.24	-0.779582	0.0854725	-9.12085	7.45356e-20	1.03771e-18
TC015222-RB	753.354	-0.778836	0.121493	-6.41056	1.44985e-10	9.34872e-10
TC004657-RA	231.415	-0.778552	0.156391	-4.97823	6.41691e-07	2.68418e-06
TC033396-RA	1036.03	-0.777795	0.112825	-6.89384	5.43052e-12	4.08761e-11
TC010812-RA	493.446	-0.777782	0.149669	-5.1967	2.02856e-07	9.04751e-07
TC011009-RA	232.447	-0.777001	0.160311	-4.84685	1.25438e-06	5.06034e-06
TC001257-RA	716.831	-0.77557	0.12455	-6.22698	4.75503e-10	2.90266e-09
TC011816-RA	1328.01	-0.775026	0.10916	-7.09994	1.24814e-12	9.94039e-12
TC034861-RA	985.528	-0.774063	0.178194	-4.34392	1.39961e-05	4.80671e-05
TC010604-RA	576.791	-0.774003	0.126998	-6.09462	1.09697e-09	6.44491e-09
TC031583-RB	164.86	-0.771837	0.198882	-3.88088	0.000104081	0.000308769
TC007057-RA	109.02	-0.771535	0.259622	-2.97176	0.00296095	0.00670802
TC007101-RA	4125.02	-0.771249	0.139846	-5.51501	3.48763e-08	1.71525e-07
TC013646-RA	197.72	-0.77112	0.236796	-3.25648	0.00112803	0.00278065
TC030776-RA	10383.5	-0.771002	0.0688937	-11.1912	4.50403e-29	1.06695e-27
TC010061-RB	1323.89	-0.768943	0.106436	-7.22449	5.03002e-13	4.18603e-12
TC001085-RA	83.1104	-0.768506	0.24582	-3.12629	0.00177025	0.00418902
TC001249-RA	205.806	-0.768389	0.172661	-4.45028	8.57573e-06	3.04884e-05
TC014238-RA	389.519	-0.76761	0.173266	-4.43025	9.41235e-06	3.32712e-05
TC002420-RA	587.141	-0.767531	0.136726	-5.61365	1.98108e-08	1.00777e-07
TC003026-RA	452.108	-0.766018	0.164394	-4.65965	3.16743e-06	1.20349e-05
TC007530-RA	1542.65	-0.765257	0.0921076	-8.3083	9.70865e-17	1.08218e-15
TC012279-RA	1573.49	-0.763752	0.0769972	-9.91922	3.43444e-23	5.89746e-22
TC004413-RA	98.4216	-0.762462	0.261745	-2.913	0.00357977	0.00797178
TC033515-RA	313.054	-0.761672	0.177902	-4.28142	1.85707e-05	6.21822e-05
TC002285-RA	265.227	-0.760434	0.163418	-4.65331	3.26649e-06	1.23817e-05
TC033299-RA	1664.38	-0.759036	0.0959032	-7.91461	2.48029e-15	2.47583e-14
TC013450-RA	737.794	-0.758679	0.128714	-5.8943	3.76284e-09	2.07058e-08
TC033772-RA	239.764	-0.758142	0.183314	-4.13576	3.53775e-05	0.000113041
TC007168-RA	404.771	-0.757442	0.179026	-4.23091	2.32745e-05	7.66632e-05
TC033242-RB	183.639	-0.757347	0.258672	-2.92783	0.00341335	0.0076241
TC007512-RA	662.719	-0.75421	0.140018	-5.38654	7.18283e-08	3.39291e-07
TC007125-RA	665.87	-0.752522	0.107512	-6.99942	2.57023e-12	1.99687e-11
TC006823-RA	99.0011	-0.751733	0.252598	-2.976	0.00292032	0.00662679
TC006436-RB	810.42	-0.751619	0.132948	-5.65347	1.57243e-08	8.09905e-08
TC034580-RA	1462.8	-0.751251	0.0839199	-8.952	3.49108e-19	4.59548e-18
TC009384-RA	180.029	-0.750283	0.181871	-4.12535	3.70177e-05	0.000117943
TC006234-RA	216.074	-0.749896	0.212656	-3.52634	0.000421346	0.00112474
TC031176-RA	652.851	-0.748055	0.160247	-4.66813	3.03951e-06	1.16044e-05
TC006851-RA	1238.25	-0.745457	0.0924263	-8.06542	7.29848e-16	7.59234e-15
TC004776-RA	1413	-0.744966	0.102527	-7.26603	3.70205e-13	3.11826e-12
TC006296-RA	7222.62	-0.743683	0.11397	-6.52523	6.78991e-11	4.54109e-10
TC006824-RA	172.081	-0.743638	0.192077	-3.87156	0.000108139	0.000320209
TC009187-RA	139.763	-0.743161	0.254636	-2.91852	0.00351696	0.00783821
TC002742-RA	1438.91	-0.742436	0.0961492	-7.72171	1.1478e-14	1.09179e-13
TC033925-RC	160.151	-0.741503	0.212313	-3.4925	0.000478522	0.00126611
TC011236-RA	143.768	-0.741168	0.228897	-3.238	0.00120372	0.00294696
TC009812-RA	2001.04	-0.74112	0.0879188	-8.4296	3.4686e-17	3.98512e-16
TC000196-RA	1222.21	-0.740182	0.0925205	-8.00019	1.24229e-15	1.26739e-14
TC002888-RA	1262.44	-0.73882	0.108428	-6.81392	9.49757e-12	6.93285e-11
TC007288-RA	149.033	-0.737867	0.248136	-2.97364	0.00294291	0.00667124
TC007753-RA	209.678	-0.737302	0.160638	-4.58982	4.43623e-06	1.64838e-05
TC016273-RA	593.82	-0.736815	0.123064	-5.98723	2.13445e-09	1.20742e-08
TC031519-RA	414.723	-0.736669	0.130529	-5.64372	1.66417e-08	8.54781e-08
TC010367-RA	2195.3	-0.734157	0.0694777	-10.5668	4.24767e-26	8.56473e-25
TC002232-RA	2048.31	-0.732854	0.246918	-2.968	0.00299746	0.00678382
TC031288-RB	640.341	-0.732661	0.257151	-2.84915	0.00438368	0.0095928
TC004678-RA	206.49	-0.732467	0.173649	-4.2181	2.46373e-05	8.06484e-05
TC014648-RA	799.271	-0.732406	0.118923	-6.15863	7.33771e-10	4.38998e-09
TC010780-RA	876.021	-0.730938	0.0974398	-7.50143	6.31241e-14	5.633e-13
TC000965-RA	864.94	-0.730854	0.153725	-4.75428	1.99151e-06	7.80172e-06
TC031313-RA	1587.23	-0.730738	0.107476	-6.7991	1.05271e-11	7.65923e-11
TC013491-RA	1044.22	-0.730616	0.11342	-6.44171	1.18137e-10	7.67997e-10
TC002732-RA	986.879	-0.730217	0.0902538	-8.0907	5.93216e-16	6.24127e-15
TC010699-RA	611.314	-0.72969	0.136165	-5.35886	8.37507e-08	3.92769e-07
TC005102-RA	1355.31	-0.728044	0.132937	-5.4766	4.33582e-08	2.10445e-07
TC001057-RA	542.736	-0.727869	0.147235	-4.94358	7.66996e-07	3.1796e-06
TC009058-RA	86.8303	-0.727504	0.25123	-2.89576	0.00378236	0.00837092
TC008303-RB	1128.41	-0.727431	0.12938	-5.62245	1.88264e-08	9.61659e-08
TC009511-RA	157.086	-0.726482	0.208065	-3.4916	0.000480128	0.00126945
TC015763-RA	869.869	-0.726452	0.126502	-5.74261	9.32302e-09	4.90662e-08
TC009787-RA	637.331	-0.726248	0.149544	-4.85641	1.19533e-06	4.83794e-06
TC000175-RA	166.361	-0.725793	0.216527	-3.35197	0.000802381	0.0020348
TC015563-RA	203.614	-0.72558	0.247104	-2.93633	0.0033212	0.00743321
TC031761-RA	93.7998	-0.7249	0.232893	-3.11259	0.00185451	0.00437351
TC030673-RF	2374.97	-0.724261	0.162641	-4.45313	8.46277e-06	3.01254e-05
TC032854-RA	916.357	-0.724188	0.0987389	-7.33438	2.22752e-13	1.90661e-12
TC008917-RA	495.747	-0.723829	0.146923	-4.9266	8.36726e-07	3.45064e-06
TC006065-RA	836.314	-0.723536	0.0915028	-7.90726	2.63125e-15	2.61947e-14
TC003169-RA	645.004	-0.723446	0.127785	-5.66141	1.50134e-08	7.75447e-08
TC008407-RA	206.66	-0.722905	0.222988	-3.2419	0.00118735	0.00291332
TC013003-RA	2075.06	-0.722209	0.100434	-7.19085	6.43895e-13	5.29118e-12
TC014941-RA	248.146	-0.721821	0.210331	-3.43184	0.000599509	0.00155366
TC014673-RA	369.967	-0.72171	0.204891	-3.52241	0.00042764	0.00114072
TC011918-RA	629.883	-0.721289	0.114083	-6.32248	2.57399e-10	1.61839e-09
TC012336-RA	271.495	-0.72106	0.163166	-4.41917	9.90792e-06	3.48897e-05
TC033813-RA	7163.84	-0.721057	0.0601076	-11.9961	3.72379e-33	1.08302e-31
TC003810-RA	152.045	-0.720433	0.190283	-3.78611	0.000153025	0.00044235
TC015809-RA	99.4082	-0.719867	0.240607	-2.99188	0.00277266	0.0063279
TC009348-RA	1064.42	-0.719475	0.0913921	-7.87239	3.47922e-15	3.43287e-14
TC010545-RD	1285.87	-0.719003	0.184251	-3.90229	9.52852e-05	0.000284346
TC031877-RA	436.366	-0.718849	0.121509	-5.91601	3.29835e-09	1.82858e-08
TC000615-RA	352.461	-0.717671	0.156957	-4.57241	4.82144e-06	1.78079e-05
TC032309-RA	248.403	-0.717236	0.186145	-3.8531	0.00011663	0.000343247
TC014819-RA	305.78	-0.716968	0.155993	-4.59615	4.30364e-06	1.60589e-05
TC013975-RA	1060.42	-0.716362	0.116547	-6.14657	7.91776e-10	4.71922e-09
TC012526-RA	230.828	-0.714492	0.190069	-3.75912	0.000170513	0.000488372
TC004218-RA	1090.29	-0.714231	0.114122	-6.25849	3.88724e-10	2.39663e-09
TC011923-RA	3360.1	-0.710913	0.0667502	-10.6504	1.737e-26	3.587e-25
TC007481-RB	177.745	-0.708788	0.185509	-3.82077	0.000133034	0.000388539
TC010493-RA	3286.88	-0.707419	0.0883548	-8.00657	1.17954e-15	1.20669e-14
TC007423-RA	595.927	-0.706528	0.134324	-5.25988	1.4415e-07	6.53944e-07
TC015209-RA	1270.96	-0.706261	0.102624	-6.88205	5.89965e-12	4.41085e-11
TC032789-RA	1744.61	-0.705447	0.100577	-7.01398	2.31636e-12	1.80722e-11
TC002077-RA	6993.3	-0.704245	0.0856593	-8.22146	2.01041e-16	2.18335e-15
TC034042-RA	2420.64	-0.704143	0.0973956	-7.22972	4.83992e-13	4.0369e-12
TC003149-RA	2215.43	-0.702361	0.0868109	-8.0907	5.93229e-16	6.24127e-15
TC010103-RA	9066.17	-0.702055	0.0653493	-10.7431	6.38474e-27	1.346e-25
TC013763-RA	221.452	-0.701256	0.166102	-4.22184	2.4232e-05	7.94621e-05
TC011325-RA	806.965	-0.701011	0.113972	-6.15075	7.71171e-10	4.60629e-09
TC008565-RA	996.593	-0.700009	0.0979474	-7.14679	8.88337e-13	7.20396e-12
TC007060-RA	323.765	-0.699275	0.159841	-4.37482	1.21532e-05	4.21286e-05
TC007060-RB	323.765	-0.699275	0.159841	-4.37482	1.21532e-05	4.21286e-05
TC003208-RA	557.646	-0.698865	0.19357	-3.6104	0.00030572	0.000834943
TC000129-RA	431.006	-0.698727	0.137415	-5.08481	3.67988e-07	1.59265e-06
TC031710-RA	406.81	-0.698142	0.153049	-4.56156	5.07752e-06	1.86792e-05
TC011674-RA	748.559	-0.697275	0.11271	-6.18648	6.15242e-10	3.70479e-09
TC003256-RA	313.714	-0.696506	0.184778	-3.76942	0.000163627	0.000469984
TC002406-RA	3391.93	-0.696248	0.0782631	-8.89625	5.77642e-19	7.47972e-18
TC012697-RA	1844.74	-0.696242	0.0814619	-8.54684	1.265e-17	1.50634e-16
TC004170-RA	269.667	-0.696021	0.171734	-4.0529	5.05856e-05	0.000157955
TC001374-RA	165.444	-0.695545	0.182436	-3.81255	0.000137541	0.000400755
TC011843-RA	1974.98	-0.695258	0.143515	-4.84451	1.26924e-06	5.11656e-06
TC009513-RA	1225.54	-0.695087	0.0942062	-7.37836	1.60248e-13	1.38765e-12
TC000746-RA	2644.22	-0.694721	0.102659	-6.76729	1.31214e-11	9.44162e-11
TC002147-RA	1168.06	-0.694324	0.0958135	-7.24661	4.27319e-13	3.58844e-12
TC013803-RA	2716.95	-0.693638	0.0720351	-9.62917	6.02117e-22	9.58384e-21
TC014000-RA	1766.48	-0.693337	0.0839168	-8.26219	1.43019e-16	1.57165e-15
TC000627-RA	2210.8	-0.692967	0.0770475	-8.99401	2.38361e-19	3.16391e-18
TC001263-RA	1180.21	-0.692225	0.0822171	-8.41948	3.7815e-17	4.33565e-16
TC006745-RA	690.135	-0.692186	0.112795	-6.13668	8.42626e-10	5.01424e-09
TC006077-RA	233.647	-0.69157	0.169019	-4.09167	4.28269e-05	0.000135211
TC002404-RA	4061.74	-0.688366	0.0896557	-7.67788	1.61748e-14	1.51137e-13
TC013380-RA	225.628	-0.688314	0.171839	-4.00557	6.1867e-05	0.0001904
TC008733-RA	211.271	-0.687136	0.180433	-3.80825	0.000139952	0.000407139
TC033074-RA	2795.96	-0.686919	0.0805712	-8.52561	1.52001e-17	1.80036e-16
TC013698-RA	256.511	-0.686176	0.184174	-3.7257	0.000194771	0.000551313
TC013253-RA	753.227	-0.68505	0.121214	-5.65157	1.58986e-08	8.18504e-08
TC016270-RA	415.704	-0.684002	0.141119	-4.84698	1.25355e-06	5.0603e-06
TC013369-RA	909.636	-0.683789	0.106016	-6.44984	1.11966e-10	7.33023e-10
TC007903-RA	1180.79	-0.682608	0.07522	-9.07481	1.13875e-19	1.56192e-18
TC007421-RA	2073.26	-0.682023	0.0941489	-7.24409	4.35368e-13	3.64777e-12
TC007010-RA	742.978	-0.681643	0.12577	-5.41976	5.96791e-08	2.84687e-07
TC000028-RA	2120.84	-0.681464	0.080458	-8.46982	2.4578e-17	2.85033e-16
TC005848-RA	882.975	-0.68079	0.113501	-5.9981	1.99644e-09	1.13339e-08
TC032996-RA	413.577	-0.680681	0.143458	-4.74482	2.08691e-06	8.1496e-06
TC003554-RA	206.554	-0.680458	0.164071	-4.14733	3.36376e-05	0.000107854
TC001359-RA	575.907	-0.680394	0.136702	-4.97722	6.45034e-07	2.69614e-06
TC015498-RA	285.412	-0.680065	0.169112	-4.02139	5.78566e-05	0.000179199
TC015650-RA	1445.9	-0.679743	0.075217	-9.0371	1.60881e-19	2.16916e-18
TC016314-RA	517.164	-0.679587	0.127823	-5.31661	1.05718e-07	4.88572e-07
TC033568-RA	151.389	-0.678312	0.233572	-2.90409	0.00368327	0.0081826
TC003319-RA	914.81	-0.678219	0.132971	-5.10052	3.38717e-07	1.47401e-06
TC031585-RA	294.421	-0.677806	0.179226	-3.78185	0.000155664	0.000449319
TC031209-RA	588.497	-0.676503	0.122726	-5.51229	3.54193e-08	1.73972e-07
TC013316-RA	310.24	-0.676249	0.217657	-3.10695	0.00189027	0.00445049
TC012384-RA	5139.34	-0.675745	0.0795157	-8.49825	1.92472e-17	2.26043e-16
TC004918-RA	1105.77	-0.675495	0.111342	-6.06683	1.30463e-09	7.59668e-09
TC002731-RA	1937.31	-0.675025	0.0935456	-7.216	5.3538e-13	4.44218e-12
TC005344-RA	154.537	-0.674904	0.186198	-3.62466	0.000289342	0.000793335
TC034941-RA	425.838	-0.674697	0.194564	-3.46774	0.000524863	0.00137561
TC034534-RC	649.886	-0.674217	0.161073	-4.18579	2.84175e-05	9.18054e-05
TC006771-RA	1885.49	-0.673119	0.155149	-4.33853	1.43442e-05	4.92017e-05
TC030598-RA	368.799	-0.673074	0.224366	-2.99989	0.00270078	0.00617783
TC011870-RA	964.577	-0.673025	0.144055	-4.67201	2.98268e-06	1.13914e-05
TC007584-RB	230.293	-0.671733	0.211901	-3.17003	0.00152424	0.00365042
TC009798-RA	2563.3	-0.671698	0.0694391	-9.6732	3.91921e-22	6.31049e-21
TC009502-RA	1532.41	-0.668925	0.106054	-6.30741	2.83743e-10	1.77599e-09
TC034094-RA	2101.46	-0.668847	0.0773511	-8.6469	5.29158e-18	6.43211e-17
TC004510-RA	729.196	-0.667846	0.135996	-4.91078	9.07136e-07	3.72447e-06
TC005180-RA	220.861	-0.666901	0.161408	-4.13176	3.59989e-05	0.00011496
TC005011-RA	268.57	-0.666303	0.148856	-4.47616	7.59978e-06	2.72278e-05
TC000402-RA	419.82	-0.665701	0.210537	-3.16192	0.00156732	0.00374634
TC014046-RA	505.642	-0.665594	0.143585	-4.63554	3.56013e-06	1.34124e-05
TC010873-RB	1381.37	-0.665548	0.138239	-4.81448	1.47584e-06	5.879e-06
TC009203-RA	2551.44	-0.663739	0.0843032	-7.87324	3.45578e-15	3.41277e-14
TC010457-RA	282.621	-0.662555	0.165315	-4.00784	6.12761e-05	0.000188842
TC001566-RA	549.478	-0.662283	0.141451	-4.68205	2.84015e-06	1.08807e-05
TC011405-RA	420.278	-0.661631	0.160087	-4.13295	3.58141e-05	0.000114403
TC014005-RA	1086.32	-0.66162	0.0961863	-6.87852	6.04761e-12	4.51539e-11
TC034726-RC	3689.75	-0.661182	0.110657	-5.97504	2.30027e-09	1.29332e-08
TC013519-RA	6395.87	-0.660329	0.0872067	-7.572	3.67525e-14	3.34964e-13
TC006323-RA	1763.56	-0.659687	0.0915166	-7.20839	5.66169e-13	4.69063e-12
TC030667-RA	2421.05	-0.65953	0.110943	-5.94475	2.76886e-09	1.54583e-08
TC007811-RA	339.435	-0.659506	0.158958	-4.14894	3.34022e-05	0.000107161
TC032171-RA	357.248	-0.659381	0.139595	-4.72352	2.318e-06	9.00454e-06
TC009923-RA	837.114	-0.65861	0.105079	-6.26777	3.66246e-10	2.26558e-09
TC001983-RB	744.562	-0.658274	0.143225	-4.59608	4.30524e-06	1.60589e-05
TC031591-RA	279.323	-0.657686	0.171346	-3.83834	0.000123867	0.000362816
TC000773-RA	234.929	-0.657138	0.226584	-2.90019	0.00372938	0.00826683
TC010140-RA	2083.46	-0.656695	0.0920219	-7.1363	9.58778e-13	7.74129e-12
TC007562-RA	486.152	-0.656617	0.111985	-5.86343	4.53407e-09	2.46687e-08
TC005420-RA	389.862	-0.655313	0.187329	-3.4982	0.00046841	0.00124142
TC009297-RA	1048.4	-0.654399	0.106297	-6.15634	7.44459e-10	4.44914e-09
TC034438-RB	527.825	-0.654041	0.156085	-4.19029	2.78602e-05	9.01886e-05
TC012068-RB	237.279	-0.653873	0.176629	-3.70195	0.00021395	0.000601158
TC011255-RA	199.878	-0.653062	0.191513	-3.41001	0.000649617	0.00167492
TC002367-RA	6679.96	-0.653	0.0893206	-7.31074	2.65671e-13	2.26177e-12
TC034768-RA	889.89	-0.652591	0.109072	-5.9831	2.18931e-09	1.23531e-08
TC009503-RA	499.314	-0.652521	0.125353	-5.20547	1.93501e-07	8.65807e-07
TC033839-RA	3972.31	-0.652148	0.0825354	-7.90143	2.75725e-15	2.73999e-14
TC001886-RA	1073.77	-0.651732	0.119857	-5.43757	5.40135e-08	2.59106e-07
TC003390-RA	569.422	-0.65042	0.127699	-5.0934	3.51701e-07	1.52573e-06
TC014950-RA	995.879	-0.649657	0.0917231	-7.08281	1.4126e-12	1.1218e-11
TC005372-RA	397.384	-0.649281	0.160285	-4.0508	5.10436e-05	0.000159296
TC013784-RA	549.521	-0.646624	0.221882	-2.91427	0.00356523	0.00794099
TC010405-RA	839.774	-0.644559	0.140892	-4.57484	4.76593e-06	1.76204e-05
TC008185-RB	1100.59	-0.643133	0.133462	-4.81885	1.44385e-06	5.76398e-06
TC012406-RA	732.19	-0.641377	0.0932281	-6.87965	5.99991e-12	4.48278e-11
TC014996-RA	803.014	-0.641129	0.0876845	-7.31178	2.63636e-13	2.24616e-12
TC002686-RA	186.326	-0.640962	0.180063	-3.55965	0.000371346	0.0010004
TC004946-RA	469.276	-0.640723	0.189524	-3.38069	0.000723037	0.00184708
TC006610-RA	3265.56	-0.640538	0.0907503	-7.05825	1.68615e-12	1.33332e-11
TC004931-RA	777.989	-0.640494	0.110539	-5.79427	6.86177e-09	3.66335e-08
TC030566-RA	1187.98	-0.640115	0.106434	-6.01422	1.80756e-09	1.03197e-08
TC010317-RA	216.098	-0.639866	0.196921	-3.24936	0.00115665	0.00284489
TC005229-RA	248.82	-0.639236	0.159085	-4.0182	5.8644e-05	0.000181284
TC000589-RA	564.228	-0.639218	0.119016	-5.37087	7.83593e-08	3.68886e-07
TC000872-RA	1316.52	-0.638912	0.109738	-5.82217	5.8088e-09	3.12522e-08
TC014009-RA	632.151	-0.638032	0.124274	-5.13407	2.8354e-07	1.24413e-06
TC007470-RA	597.512	-0.637619	0.130786	-4.8753	1.08645e-06	4.41816e-06
TC008704-RA	258.162	-0.636702	0.195619	-3.25481	0.00113468	0.00279519
TC012334-RA	670.198	-0.636029	0.139155	-4.57066	4.86192e-06	1.79455e-05
TC002991-RA	2976.02	-0.635087	0.0892122	-7.11884	1.08842e-12	8.72465e-12
TC030879-RB	742.169	-0.632905	0.0940111	-6.73223	1.67078e-11	1.19066e-10
TC014207-RA	621.917	-0.632624	0.130584	-4.84458	1.26879e-06	5.11656e-06
TC016380-RB	2729.77	-0.631918	0.121063	-5.21972	1.7919e-07	8.05013e-07
TC010833-RA	854.61	-0.631795	0.120902	-5.22569	1.73503e-07	7.80727e-07
TC012416-RA	3044.15	-0.631078	0.0757703	-8.32883	8.16484e-17	9.14429e-16
TC013876-RA	20259.7	-0.630883	0.0850542	-7.41743	1.19419e-13	1.0414e-12
TC000618-RC	1532.94	-0.629815	0.0751909	-8.37621	5.46576e-17	6.19007e-16
TC012185-RA	4533.88	-0.628501	0.0964641	-6.51539	7.25021e-11	4.83783e-10
TC034110-RA	534.344	-0.628183	0.131495	-4.77723	1.77729e-06	7.00625e-06
TC033953-RA	1599.65	-0.62783	0.182952	-3.43167	0.000599882	0.00155427
TC011912-RA	425.814	-0.627581	0.133213	-4.71112	2.46354e-06	9.52992e-06
TC015856-RA	803.031	-0.627574	0.11878	-5.28352	1.26727e-07	5.79638e-07
TC003202-RA	402.394	-0.627465	0.172439	-3.63877	0.000273946	0.000755222
TC033461-RA	164.697	-0.62638	0.190108	-3.29487	0.000984684	0.00245208
TC002422-RA	940.218	-0.624675	0.102472	-6.09604	1.08726e-09	6.39465e-09
TC030738-RA	2492.47	-0.624496	0.0839676	-7.43734	1.02731e-13	9.02245e-13
TC007759-RB	572.19	-0.624395	0.136428	-4.57673	4.72296e-06	1.74732e-05
TC000356-RA	1997.3	-0.624125	0.0833313	-7.48969	6.90388e-14	6.146e-13
TC014372-RA	530.407	-0.623322	0.121744	-5.11995	3.05614e-07	1.33624e-06
TC032061-RA	643.435	-0.621865	0.118791	-5.23493	1.65044e-07	7.44474e-07
TC000458-RA	987.652	-0.621482	0.0987641	-6.29259	3.12214e-10	1.94543e-09
TC005497-RA	574.037	-0.620868	0.123689	-5.0196	5.17788e-07	2.19818e-06
TC030656-RA	1491.9	-0.620824	0.103029	-6.02574	1.68339e-09	9.69042e-09
TC015215-RA	1446.4	-0.619749	0.0940097	-6.59239	4.32813e-11	2.95366e-10
TC030942-RA	8589.86	-0.619239	0.063347	-9.77535	1.43665e-22	2.36462e-21
TC011346-RA	847.637	-0.618703	0.12331	-5.01745	5.23629e-07	2.22008e-06
TC008143-RA	173.935	-0.618405	0.202047	-3.0607	0.00220817	0.00513238
TC034357-RA	410.077	-0.617879	0.190684	-3.24033	0.00119392	0.0029262
TC010764-RA	787.915	-0.61682	0.0988867	-6.23764	4.44219e-10	2.72066e-09
TC001240-RA	866.029	-0.616065	0.107676	-5.72145	1.05616e-08	5.52704e-08
TC016122-RA	505.201	-0.615265	0.124743	-4.93224	8.12902e-07	3.35987e-06
TC009048-RA	1667.7	-0.613801	0.087392	-7.02355	2.16308e-12	1.69238e-11
TC003370-RA	2540.22	-0.613576	0.072053	-8.51563	1.65687e-17	1.95412e-16
TC004296-RA	509.676	-0.611855	0.142031	-4.30789	1.64818e-05	5.58271e-05
TC001409-RA	1427.74	-0.611458	0.0842541	-7.25731	3.94871e-13	3.31847e-12
TC010817-RA	333.737	-0.61024	0.157145	-3.88329	0.000103052	0.000306042
TC010342-RA	655.699	-0.609844	0.141865	-4.29875	1.71763e-05	5.78443e-05
TC000090-RA	1466.56	-0.609711	0.0864725	-7.05093	1.77732e-12	1.40341e-11
TC010470-RA	671.817	-0.608817	0.120312	-5.06033	4.18539e-07	1.80162e-06
TC003594-RA	563.647	-0.60823	0.13715	-4.43479	9.2164e-06	3.262e-05
TC008653-RB	276.741	-0.606912	0.160096	-3.79093	0.000150083	0.000434904
TC006307-RA	852.162	-0.606669	0.0971737	-6.24314	4.28886e-10	2.63255e-09
TC005610-RA	232.619	-0.606378	0.173772	-3.4895	0.000483931	0.00127859
TC031851-RB	2681.03	-0.606058	0.21035	-2.88119	0.00396175	0.00873835
TC031037-RA	372.634	-0.605882	0.180231	-3.3617	0.00077465	0.00196852
TC006481-RA	8288.3	-0.60446	0.186014	-3.24954	0.0011559	0.00284368
TC033780-RA	285.702	-0.603917	0.165348	-3.6524	0.000259799	0.00071836
TC032478-RB	1912.09	-0.603614	0.14703	-4.10538	4.03647e-05	0.000127873
TC032998-RA	258.895	-0.603359	0.165166	-3.65304	0.000259152	0.000716927
TC003092-RA	972.22	-0.603219	0.0911114	-6.62068	3.57544e-11	2.47188e-10
TC000502-RA	887.851	-0.603141	0.133852	-4.50603	6.60531e-06	2.38996e-05
TC014518-RA	3129.98	-0.602595	0.0836381	-7.20479	5.8135e-13	4.80565e-12
TC032652-RA	325.265	-0.602334	0.161413	-3.73162	0.000190251	0.000539482
TC001306-RA	881.649	-0.601901	0.110497	-5.4472	5.11687e-08	2.46738e-07
TC013151-RA	1490.84	-0.60089	0.0998552	-6.01761	1.77009e-09	1.01213e-08
TC031791-RA	739.189	-0.600335	0.124422	-4.82499	1.40014e-06	5.60156e-06
TC008703-RA	307.941	-0.599872	0.200407	-2.99327	0.00276002	0.00630294
TC007560-RA	421.586	-0.599781	0.135809	-4.41637	1.00371e-05	3.5311e-05
TC005766-RA	1241.53	-0.599764	0.13556	-4.42436	9.67285e-06	3.4116e-05
TC015416-RA	1164.04	-0.599632	0.0923196	-6.49518	8.29333e-11	5.49427e-10
TC008338-RA	884.976	-0.598221	0.094684	-6.31807	2.64848e-10	1.66335e-09
TC008354-RA	2593.36	-0.597661	0.0654631	-9.12974	6.86631e-20	9.61977e-19
TC005232-RA	754.385	-0.597502	0.104308	-5.72825	1.01472e-08	5.32023e-08
TC003998-RA	352.029	-0.596913	0.143473	-4.16046	3.17605e-05	0.00010216
TC010166-RA	406.783	-0.596812	0.122179	-4.88472	1.03577e-06	4.21981e-06
TC004234-RA	442.557	-0.596299	0.146022	-4.08361	4.43407e-05	0.000139712
TC011163-RA	886.221	-0.596087	0.107841	-5.52747	3.24885e-08	1.60564e-07
TC004309-RA	269.739	-0.595546	0.179593	-3.31609	0.000912866	0.00228964
TC003503-RA	1984.1	-0.594332	0.0936057	-6.34932	2.16274e-10	1.37409e-09
TC012945-RA	1104.45	-0.593987	0.100202	-5.92788	3.06876e-09	1.70555e-08
TC001035-RB	370.998	-0.592588	0.203937	-2.90574	0.00366388	0.00814439
TC002777-RA	1105.62	-0.591862	0.0909368	-6.5085	7.59052e-11	5.0558e-10
TC014628-RA	506.761	-0.591523	0.198109	-2.98585	0.00282789	0.00644205
TC006037-RA	1088.94	-0.59014	0.0964018	-6.12167	9.26002e-10	5.47811e-09
TC014396-RA	2019.84	-0.589575	0.107706	-5.47393	4.40175e-08	2.13273e-07
TC033422-RA	234.036	-0.588901	0.179127	-3.28762	0.00101038	0.00251126
TC000739-RA	1244.35	-0.588538	0.0848926	-6.93274	4.12764e-12	3.13954e-11
TC007804-RA	767.953	-0.58743	0.137688	-4.26638	1.98671e-05	6.62436e-05
TC013357-RA	1347.92	-0.587225	0.0968546	-6.06296	1.33642e-09	7.77364e-09
TC006516-RA	189.136	-0.587014	0.18181	-3.22872	0.00124346	0.00303823
TC032116-RA	1513.02	-0.586097	0.109453	-5.35478	8.56593e-08	4.01212e-07
TC004421-RA	828.248	-0.585708	0.0923713	-6.34079	2.28584e-10	1.4454e-09
TC015474-RA	4058.09	-0.584144	0.0967625	-6.03689	1.57118e-09	9.07264e-09
TC015827-RA	593.637	-0.58362	0.143272	-4.0735	4.63121e-05	0.000145429
TC000407-RA	1095.49	-0.582979	0.0904059	-6.44847	1.12986e-10	7.39265e-10
TC005187-RA	344.779	-0.582442	0.150806	-3.86219	0.000112377	0.000331345
TC032776-RA	1592.3	-0.581288	0.113826	-5.10681	3.27647e-07	1.4292e-06
TC003553-RA	1579.22	-0.581239	0.0950353	-6.11603	9.59373e-10	5.66647e-09
TC030603-RA	1626.18	-0.580725	0.0836939	-6.93868	3.95788e-12	3.01798e-11
TC032604-RA	503.084	-0.580605	0.134988	-4.30115	1.69911e-05	5.7412e-05
TC004532-RA	649.832	-0.580353	0.147751	-3.92791	8.56869e-05	0.00025778
TC016033-RA	3578.18	-0.580274	0.103126	-5.62683	1.8355e-08	9.38879e-08
TC012252-RA	1484.87	-0.579752	0.114271	-5.07349	3.90594e-07	1.6859e-06
TC013395-RA	1209.21	-0.578932	0.121817	-4.75247	2.00947e-06	7.86655e-06
TC006614-RA	766.527	-0.578886	0.102912	-5.62505	1.85454e-08	9.47743e-08
TC013891-RA	3104.54	-0.578664	0.0839483	-6.8931	5.4591e-12	4.10634e-11
TC008715-RA	235.62	-0.577486	0.194214	-2.97345	0.00294477	0.00667272
TC010138-RA	2458.4	-0.575988	0.0714653	-8.05969	7.64888e-16	7.94197e-15
TC000771-RA	204.226	-0.575799	0.181237	-3.17705	0.0014878	0.00357549
TC012376-RA	1245.6	-0.575503	0.0918223	-6.26757	3.66731e-10	2.26733e-09
TC009387-RA	1429.81	-0.574658	0.0985863	-5.82898	5.57666e-09	3.00761e-08
TC030785-RA	1451.25	-0.572888	0.120618	-4.74961	2.03805e-06	7.96438e-06
TC014198-RA	456.506	-0.572682	0.162155	-3.53169	0.000412911	0.00110434
TC006746-RA	695.349	-0.572241	0.103328	-5.53809	3.05791e-08	1.51803e-07
TC004426-RA	263.038	-0.571812	0.165103	-3.46336	0.000533477	0.0013949
TC001960-RA	351.634	-0.571409	0.129497	-4.41252	1.02177e-05	3.58328e-05
TC007793-RA	4994.95	-0.571313	0.0803703	-7.10851	1.173e-12	9.37558e-12
TC032776-RB	752.52	-0.57092	0.122323	-4.66733	3.05145e-06	1.1646e-05
TC005088-RB	3987.74	-0.570306	0.0701527	-8.1295	4.31073e-16	4.56551e-15
TC015066-RA	428.664	-0.570051	0.167122	-3.41099	0.000647266	0.00167001
TC032391-RA	487.109	-0.569333	0.133922	-4.25122	2.12605e-05	7.06745e-05
TC034228-RB	867.935	-0.56874	0.108283	-5.25234	1.50183e-07	6.79092e-07
TC000784-RA	516.261	-0.568023	0.140944	-4.03014	5.57435e-05	0.000172895
TC014174-RA	2263.16	-0.567432	0.0858248	-6.61151	3.8041e-11	2.61694e-10
TC033049-RA	274.413	-0.566881	0.15624	-3.62828	0.00028532	0.000784049
TC004451-RA	1270.17	-0.565666	0.0997327	-5.67182	1.41291e-08	7.31135e-08
TC003829-RA	2895.33	-0.565545	0.0657223	-8.60506	7.62745e-18	9.1711e-17
TC012809-RA	1126.96	-0.564579	0.112404	-5.02279	5.09262e-07	2.16363e-06
TC004749-RA	635.388	-0.564426	0.157238	-3.58963	0.000331145	0.000899737
TC007681-RA	7168.99	-0.563195	0.0823158	-6.84188	7.81611e-12	5.7699e-11
TC006118-RA	419.412	-0.562324	0.119998	-4.68611	2.78446e-06	1.06858e-05
TC016111-RA	442.15	-0.561951	0.150159	-3.74236	0.000182297	0.000518915
TC016198-RA	724.706	-0.561913	0.105653	-5.31848	1.04636e-07	4.83771e-07
TC008635-RA	1406.04	-0.561639	0.0826905	-6.79207	1.10539e-11	8.01102e-11
TC000973-RB	1068.47	-0.561606	0.139668	-4.02101	5.79499e-05	0.000179438
TC008963-RA	1974.69	-0.561005	0.0987087	-5.68344	1.32009e-08	6.8406e-08
TC008802-RA	1704.3	-0.560339	0.109236	-5.12962	2.90325e-07	1.27289e-06
TC013668-RA	842.178	-0.559561	0.146534	-3.81863	0.000134193	0.00039172
TC031587-RA	869.238	-0.559232	0.126645	-4.41574	1.00666e-05	3.54036e-05
TC000531-RA	1054.95	-0.559012	0.090309	-6.18999	6.01667e-10	3.62698e-09
TC008709-RA	957.678	-0.558862	0.110327	-5.06551	4.07302e-07	1.75529e-06
TC032790-RB	304.871	-0.558587	0.174366	-3.20353	0.00135754	0.00328876
TC008177-RA	1786.58	-0.558067	0.075099	-7.43108	1.07713e-13	9.43018e-13
TC006102-RA	623.846	-0.557799	0.112145	-4.97389	6.56229e-07	2.74086e-06
TC001250-RA	1027.33	-0.556992	0.101615	-5.48138	4.22018e-08	2.05112e-07
TC011523-RA	911.66	-0.556974	0.105573	-5.27571	1.32243e-07	6.03377e-07
TC001327-RA	405.178	-0.55684	0.158234	-3.51909	0.000433027	0.0011526
TC011794-RA	341.875	-0.555874	0.153883	-3.61231	0.000303477	0.000829428
TC008216-RA	1189.27	-0.555135	0.0991826	-5.5971	2.17969e-08	1.10024e-07
TC007938-RA	19962.5	-0.555059	0.0906639	-6.12217	9.23123e-10	5.4669e-09
TC013333-RA	727.175	-0.555036	0.104923	-5.28994	1.22357e-07	5.60109e-07
TC005066-RA	827.465	-0.55501	0.0943607	-5.8818	4.0584e-09	2.22551e-08
TC004781-RA	6413.59	-0.554928	0.0520404	-10.6634	1.50948e-26	3.12297e-25
TC005921-RA	526.171	-0.554751	0.123616	-4.48768	7.20023e-06	2.58966e-05
TC008365-RA	198.988	-0.553622	0.189788	-2.91705	0.00353357	0.00787364
TC034900-RA	1120.86	-0.553258	0.121875	-4.53955	5.63743e-06	2.06161e-05
TC000430-RA	1180.04	-0.55316	0.150313	-3.68005	0.000233189	0.000651592
TC005318-RA	418.702	-0.552521	0.136259	-4.05492	5.01507e-05	0.00015673
TC008146-RA	4092.44	-0.551635	0.0826774	-6.67215	2.52088e-11	1.77259e-10
TC008974-RA	2580.92	-0.550047	0.0700719	-7.84975	4.16864e-15	4.07331e-14
TC014794-RB	558.432	-0.549705	0.12549	-4.38048	1.18418e-05	4.11618e-05
TC001372-RD	1376.29	-0.54945	0.09331	-5.88844	3.89856e-09	2.13997e-08
TC006629-RA	2701.6	-0.548404	0.0996206	-5.50493	3.69325e-08	1.81317e-07
TC005855-RA	572.509	-0.547672	0.126936	-4.31454	1.59935e-05	5.43054e-05
TC005855-RB	572.509	-0.547672	0.126936	-4.31454	1.59935e-05	5.43054e-05
TC014967-RA	530.029	-0.547067	0.116181	-4.70874	2.49253e-06	9.63535e-06
TC034190-RB	550.628	-0.547021	0.182914	-2.9906	0.00278432	0.00635118
TC011472-RA	1950.35	-0.545165	0.0903404	-6.03457	1.59387e-09	9.19892e-09
TC033205-RA	757.477	-0.545018	0.106142	-5.13482	2.82421e-07	1.23971e-06
TC008959-RA	678.815	-0.544445	0.114117	-4.77095	1.8336e-06	7.21362e-06
TC008912-RA	1301.12	-0.543676	0.119478	-4.55043	5.35375e-06	1.96543e-05
TC002624-RA	1029.26	-0.542941	0.112204	-4.83887	1.30581e-06	5.25445e-06
TC005768-RA	390.491	-0.542674	0.148611	-3.65163	0.000260577	0.00072033
TC010403-RA	470.804	-0.542594	0.124938	-4.34291	1.40606e-05	4.82737e-05
TC012208-RA	453.593	-0.542116	0.177916	-3.04703	0.00231115	0.00534824
TC012698-RA	251.588	-0.541446	0.15912	-3.40276	0.000667096	0.00171601
TC012698-RB	251.588	-0.541446	0.15912	-3.40276	0.000667096	0.00171601
TC007375-RA	2159.48	-0.541408	0.0848926	-6.37756	1.79927e-10	1.15616e-09
TC032256-RA	761.826	-0.540805	0.0949174	-5.69764	1.21479e-08	6.3244e-08
TC005894-RA	405.655	-0.540488	0.126684	-4.26642	1.98637e-05	6.62436e-05
TC009573-RA	846.819	-0.540198	0.0975473	-5.53781	3.0628e-08	1.51977e-07
TC015778-RA	1035.28	-0.540156	0.119282	-4.52841	5.94304e-06	2.16624e-05
TC011526-RA	2350.03	-0.539651	0.0617365	-8.74119	2.30668e-18	2.89573e-17
TC003130-RA	1335.57	-0.539302	0.0956165	-5.64026	1.69795e-08	8.7052e-08
TC002177-RA	1430.8	-0.539209	0.124673	-4.32497	1.5255e-05	5.20367e-05
TC011652-RA	4575.97	-0.538156	0.0785109	-6.85454	7.15434e-12	5.29898e-11
TC003446-RA	1370.87	-0.537815	0.0860994	-6.24644	4.19926e-10	2.58041e-09
TC014173-RA	3468.4	-0.537769	0.0674875	-7.96841	1.60723e-15	1.62923e-14
TC015642-RA	710.358	-0.537186	0.108982	-4.92911	8.26057e-07	3.40917e-06
TC014440-RD	388.463	-0.536687	0.119803	-4.47976	7.47273e-06	2.68073e-05
TC005882-RA	771.157	-0.535913	0.116547	-4.59826	4.26039e-06	1.59049e-05
TC034834-RA	35251.7	-0.535827	0.112231	-4.77431	1.80323e-06	7.1017e-06
TC011225-RA	2119.01	-0.535527	0.0940292	-5.69533	1.23136e-08	6.4077e-08
TC007348-RA	1026.61	-0.535168	0.101154	-5.29063	1.21895e-07	5.58224e-07
TC005835-RB	1008.95	-0.534816	0.115213	-4.64196	3.4512e-06	1.30329e-05
TC008820-RA	1713.19	-0.534492	0.101617	-5.25988	1.44147e-07	6.53944e-07
TC008128-RA	318.399	-0.533798	0.16702	-3.19602	0.00139337	0.00336676
TC002084-RA	266.464	-0.533387	0.181658	-2.93622	0.00332244	0.00743449
TC031362-RA	1435.04	-0.533221	0.132268	-4.03137	5.54516e-05	0.000172038
TC031099-RA	2029	-0.53277	0.125528	-4.24422	2.19351e-05	7.27676e-05
TC030715-RA	593.243	-0.531826	0.107537	-4.9455	7.5949e-07	3.15083e-06
TC013167-RA	10010.7	-0.531755	0.0793833	-6.69858	2.10461e-11	1.48931e-10
TC013569-RA	1307.47	-0.530282	0.0988287	-5.36567	8.06505e-08	3.7855e-07
TC033693-RA	6967.86	-0.529864	0.0752968	-7.03701	1.96404e-12	1.54645e-11
TC033835-RA	384.493	-0.529313	0.143161	-3.69734	0.000217873	0.00061141
TC003292-RA	1565.88	-0.528988	0.0953442	-5.54819	2.88642e-08	1.43868e-07
TC009122-RA	687.169	-0.528557	0.11889	-4.44576	8.75798e-06	3.10767e-05
TC000094-RA	411.225	-0.528227	0.154675	-3.41507	0.000637655	0.00164791
TC006517-RA	897.441	-0.527404	0.113178	-4.65995	3.1629e-06	1.2026e-05
TC015632-RA	1034.11	-0.527296	0.104671	-5.03764	4.71305e-07	2.01237e-06
TC003754-RA	1183.96	-0.527248	0.109681	-4.80712	1.53124e-06	6.08008e-06
TC013024-RA	512.705	-0.525544	0.130764	-4.01902	5.84404e-05	0.000180755
TC011161-RA	208.583	-0.525501	0.169732	-3.09607	0.00196106	0.00460231
TC007292-RA	401.583	-0.525451	0.154119	-3.40939	0.000651082	0.00167831
TC009906-RA	2423.54	-0.525206	0.08723	-6.02093	1.73414e-09	9.93442e-09
TC002955-RA	546.692	-0.52423	0.108979	-4.81039	1.50636e-06	5.98772e-06
TC005737-RA	1093.75	-0.521866	0.101775	-5.12765	2.93386e-07	1.2853e-06
TC014544-RA	3667.94	-0.521835	0.0885437	-5.89353	3.78031e-09	2.07917e-08
TC032305-RA	2440.94	-0.521803	0.0579188	-9.00921	2.07552e-19	2.77486e-18
TC009797-RA	779.949	-0.521366	0.126062	-4.1358	3.53718e-05	0.000113041
TC009925-RA	3306.81	-0.521144	0.0973935	-5.35092	8.75101e-08	4.09363e-07
TC002506-RA	697.303	-0.52048	0.123197	-4.22476	2.39197e-05	7.86004e-05
TC015213-RA	1190.57	-0.520475	0.094307	-5.51895	3.4104e-08	1.68174e-07
TC008467-RA	1073.78	-0.520183	0.0946036	-5.49855	3.82927e-08	1.87332e-07
TC006290-RA	1257.52	-0.519996	0.107781	-4.82456	1.4031e-06	5.61033e-06
TC005670-RA	301.878	-0.519988	0.179065	-2.90391	0.00368537	0.00818562
TC032376-RA	337.843	-0.519636	0.12907	-4.02599	5.67357e-05	0.000175874
TC008796-RA	624.633	-0.519448	0.130588	-3.97777	6.95647e-05	0.000211801
TC014750-RA	836.223	-0.518821	0.120663	-4.29977	1.70978e-05	5.76498e-05
TC033431-RA	953.178	-0.518562	0.116876	-4.43685	9.12847e-06	3.235e-05
TC013028-RA	1164.75	-0.5184	0.166802	-3.10788	0.00188434	0.0044382
TC033972-RA	395.856	-0.51674	0.123194	-4.19451	2.73457e-05	8.86005e-05
TC015947-RA	1384.6	-0.516479	0.0925353	-5.58143	2.38554e-08	1.19925e-07
TC000847-RA	2654.67	-0.515899	0.0639391	-8.0686	7.11067e-16	7.42477e-15
TC033953-RC	1388.77	-0.515786	0.167596	-3.07756	0.00208704	0.00487328
TC015756-RA	2202.35	-0.515022	0.102766	-5.0116	5.39784e-07	2.28283e-06
TC000388-RA	1523.57	-0.514849	0.0780064	-6.60008	4.10926e-11	2.8112e-10
TC032748-RA	2385.18	-0.514246	0.0697077	-7.37718	1.61681e-13	1.39897e-12
TC008020-RA	301.337	-0.513908	0.179807	-2.85811	0.00426169	0.00934241
TC032474-RA	915.717	-0.513001	0.148512	-3.45429	0.000551752	0.0014393
TC032457-RA	427.728	-0.512495	0.113766	-4.5048	6.64365e-06	2.4027e-05
TC000114-RA	316.797	-0.512333	0.139318	-3.67743	0.000235596	0.00065749
TC000961-RA	684.084	-0.512237	0.117708	-4.35174	1.35059e-05	4.64696e-05
TC009290-RA	434.751	-0.511858	0.149139	-3.43208	0.000598962	0.00155261
TC033315-RA	306.987	-0.510939	0.170104	-3.00369	0.0026673	0.00610878
TC013883-RA	1033.94	-0.510397	0.111676	-4.57034	4.86937e-06	1.7967e-05
TC009982-RA	902.904	-0.509208	0.112108	-4.54211	5.56948e-06	2.03811e-05
TC033264-RA	760.619	-0.508724	0.169171	-3.00715	0.0026371	0.00604212
TC008696-RA	1298.1	-0.508572	0.102423	-4.96541	6.85573e-07	2.85484e-06
TC008430-RA	1635.47	-0.5081	0.095497	-5.32059	1.03434e-07	4.78734e-07
TC016290-RB	243.646	-0.507442	0.178565	-2.84178	0.00448621	0.00979788
TC013699-RA	1233.01	-0.507163	0.0976319	-5.19464	2.05119e-07	9.14474e-07
TC009745-RA	742.617	-0.506927	0.106718	-4.75015	2.03264e-06	7.94602e-06
TC003185-RA	1920.61	-0.506428	0.108827	-4.6535	3.2635e-06	1.23746e-05
TC014793-RA	809.181	-0.506374	0.107113	-4.72749	2.27315e-06	8.84269e-06
TC005880-RB	570.717	-0.506236	0.111982	-4.52069	6.16397e-06	2.24089e-05
TC005107-RA	995.428	-0.506093	0.104306	-4.852	1.22224e-06	4.93787e-06
TC007124-RA	1020.69	-0.505844	0.105605	-4.78994	1.66831e-06	6.59841e-06
TC032916-RA	1420.57	-0.505832	0.0833738	-6.06704	1.30292e-09	7.59067e-09
TC002123-RA	1364.42	-0.505671	0.0973703	-5.19328	2.06621e-07	9.20801e-07
TC016288-RA	557.362	-0.50436	0.117319	-4.29906	1.71523e-05	5.77987e-05
TC005186-RA	1274.8	-0.50416	0.17376	-2.90147	0.00371416	0.00823967
TC030751-RA	743.939	-0.503982	0.116579	-4.32308	1.53865e-05	5.2469e-05
TC009074-RA	1460.34	-0.503025	0.0953421	-5.27601	1.32029e-07	6.02647e-07
TC002339-RA	1288.29	-0.502763	0.0967237	-5.19793	2.01524e-07	8.99893e-07
TC007925-RA	638.647	-0.502497	0.13816	-3.63705	0.000275773	0.000759881
TC031047-RA	1776.65	-0.502248	0.116314	-4.31802	1.57433e-05	5.35377e-05
TC015069-RA	1117.85	-0.502023	0.0833026	-6.0265	1.67548e-09	9.64988e-09
TC007671-RA	407.9	-0.501752	0.126433	-3.96852	7.23205e-05	0.000219891
TC002838-RA	3884.86	-0.501605	0.057631	-8.70375	3.21102e-18	3.95065e-17
TC004384-RA	854.526	-0.50143	0.118516	-4.23092	2.32741e-05	7.66632e-05
TC005895-RA	963.145	-0.501244	0.091445	-5.48137	4.2204e-08	2.05112e-07
TC003186-RA	630.381	-0.500595	0.133446	-3.7513	0.000175918	0.000501912
TC033263-RA	791.548	-0.50027	0.112689	-4.43939	9.02149e-06	3.19913e-05
TC008708-RA	1160.83	-0.499795	0.0996036	-5.01784	5.2256e-07	2.21674e-06
TC007572-RA	277.746	-0.499525	0.154091	-3.24176	0.00118794	0.0029141
TC030601-RA	670.346	-0.499221	0.121006	-4.12557	3.69817e-05	0.000117862
TC012116-RA	871.239	-0.49877	0.0899635	-5.54413	2.95416e-08	1.4698e-07
TC031193-RC	3036.3	-0.498232	0.0801778	-6.21409	5.16231e-10	3.13406e-09
TC015846-RA	311.644	-0.495633	0.16734	-2.96183	0.00305817	0.00690856
TC006501-RE	2428.54	-0.495545	0.119758	-4.13789	3.50511e-05	0.000112159
TC013078-RA	752.815	-0.495493	0.125968	-3.93348	8.37264e-05	0.000252292
TC015376-RA	5374.28	-0.493897	0.0771342	-6.40308	1.5227e-10	9.80709e-10
TC013585-RA	1336.46	-0.493575	0.0823981	-5.99013	2.09675e-09	1.1867e-08
TC002852-RA	1319.32	-0.493429	0.088666	-5.56503	2.6211e-08	1.31114e-07
TC008182-RA	619.711	-0.492731	0.105641	-4.66419	3.09833e-06	1.18087e-05
TC008849-RA	732.881	-0.491579	0.148262	-3.31561	0.000914434	0.00229176
TC015166-RB	362.421	-0.4913	0.153762	-3.19521	0.00139729	0.00337475
TC007422-RA	2386.97	-0.491262	0.0797791	-6.15777	7.37745e-10	4.41138e-09
TC032390-RA	1126.76	-0.490982	0.0899382	-5.4591	4.78549e-08	2.3116e-07
TC005903-RA	1070.65	-0.490854	0.100801	-4.86955	1.11854e-06	4.54037e-06
TC010593-RA	6796.49	-0.490657	0.156424	-3.13671	0.00170856	0.00404994
TC006679-RB	1546.31	-0.490586	0.131174	-3.73996	0.000184053	0.000523375
TC032507-RA	1523.39	-0.490516	0.0901623	-5.44036	5.31727e-08	2.55217e-07
TC008121-RA	2186.06	-0.489464	0.0903297	-5.41863	6.00562e-08	2.86239e-07
TC015693-RA	3022.73	-0.488899	0.0691151	-7.07369	1.50865e-12	1.19637e-11
TC007745-RB	1985.24	-0.487804	0.0752543	-6.48208	9.04691e-11	5.97569e-10
TC012302-RA	598.971	-0.486811	0.114512	-4.25117	2.1266e-05	7.06745e-05
TC001943-RA	2998.64	-0.486756	0.0837083	-5.81491	6.06678e-09	3.25792e-08
TC002979-RA	1043.41	-0.486143	0.113905	-4.26797	1.97263e-05	6.58335e-05
TC030648-RA	1994.54	-0.485948	0.0705791	-6.88515	5.77253e-12	4.31871e-11
TC034729-RA	806.201	-0.485573	0.101207	-4.79782	1.60403e-06	6.35549e-06
TC005071-RA	687.967	-0.485396	0.100985	-4.80662	1.53506e-06	6.09088e-06
TC007768-RA	1094.47	-0.485336	0.091369	-5.31182	1.08536e-07	5.00553e-07
TC002097-RA	1997.79	-0.484488	0.0863809	-5.60874	2.03809e-08	1.03393e-07
TC005887-RA	400.466	-0.484464	0.130138	-3.7227	0.000197103	0.000557346
TC007847-RA	895.835	-0.483149	0.112208	-4.30584	1.66351e-05	5.62607e-05
TC011791-RA	1814.46	-0.482726	0.125312	-3.8522	0.000117062	0.000344336
TC033072-RA	24698.8	-0.482602	0.0766447	-6.29661	3.04232e-10	1.89889e-09
TC010409-RA	614.237	-0.481303	0.116824	-4.11992	3.79008e-05	0.000120411
TC012372-RA	2578.44	-0.481098	0.0865362	-5.5595	2.70545e-08	1.35212e-07
TC031506-RA	2044.47	-0.480671	0.093278	-5.15311	2.56208e-07	1.12955e-06
TC006755-RA	5673.18	-0.480448	0.0694192	-6.92097	4.48574e-12	3.40646e-11
TC015524-RA	1974.24	-0.479964	0.102548	-4.68041	2.86306e-06	1.09609e-05
TC000255-RA	1298.62	-0.47981	0.0875619	-5.47967	4.26108e-08	2.06999e-07
TC008551-RA	4370.23	-0.479773	0.112041	-4.28214	1.85106e-05	6.20369e-05
TC005045-RA	287.27	-0.479689	0.139464	-3.43952	0.000582754	0.00151419
TC016219-RA	854.425	-0.479664	0.0875039	-5.48164	4.21409e-08	2.04992e-07
TC003091-RA	444.865	-0.479412	0.123878	-3.87004	0.00010882	0.000321967
TC010645-RA	894.632	-0.479301	0.0939976	-5.09908	3.41316e-07	1.48446e-06
TC032173-RA	679.581	-0.478907	0.103523	-4.62609	3.72638e-06	1.40149e-05
TC011294-RA	1350.61	-0.478787	0.0870492	-5.50018	3.794e-08	1.85689e-07
TC004615-RA	7335.07	-0.478464	0.102827	-4.65311	3.26958e-06	1.23892e-05
TC030602-RA	637.154	-0.478439	0.143143	-3.34239	0.000830607	0.00210062
TC013089-RA	721.738	-0.478075	0.0974095	-4.90789	9.20604e-07	3.77413e-06
TC008986-RA	734.846	-0.476672	0.101664	-4.68872	2.74925e-06	1.05616e-05
TC007613-RA	846.314	-0.476369	0.10072	-4.72962	2.24938e-06	8.75633e-06
TC015193-RA	3264.27	-0.475871	0.0577508	-8.24008	1.72095e-16	1.87817e-15
TC013366-RA	1130.72	-0.475834	0.109213	-4.35693	1.319e-05	4.54389e-05
TC030748-RA	1445.12	-0.475266	0.112616	-4.22024	2.44048e-05	7.99342e-05
TC002463-RA	3042.5	-0.474717	0.0791197	-5.99999	1.97333e-09	1.12243e-08
TC009922-RA	5053.51	-0.473822	0.142775	-3.31865	0.000904533	0.00227142
TC008925-RA	1012.35	-0.472597	0.092584	-5.10452	3.31627e-07	1.44542e-06
TC034075-RA	17903.3	-0.471129	0.0882628	-5.33779	9.40841e-08	4.37536e-07
TC030750-RA	829.228	-0.470759	0.110044	-4.27792	1.88647e-05	6.31287e-05
TC010447-RA	554.505	-0.470172	0.114093	-4.12094	3.7733e-05	0.000119947
TC005589-RA	1658.01	-0.470058	0.104678	-4.49053	7.1046e-06	2.55858e-05
TC004590-RA	39878.1	-0.46964	0.0782744	-5.99992	1.97411e-09	1.12243e-08
TC013036-RA	966.887	-0.468459	0.113646	-4.12208	3.75463e-05	0.000119456
TC007647-RC	822.88	-0.468361	0.127404	-3.67619	0.000236747	0.000660371
TC008833-RA	6085.31	-0.468033	0.0686127	-6.82138	9.01679e-12	6.60359e-11
TC014291-RA	1652.31	-0.467436	0.0888916	-5.25849	1.45241e-07	6.58355e-07
TC005668-RA	690.05	-0.466713	0.120795	-3.86367	0.000111696	0.0003296
TC003291-RA	278.482	-0.46646	0.141557	-3.2952	0.000983515	0.00244997
TC014369-RA	4121.87	-0.46496	0.0610433	-7.6169	2.59843e-14	2.3878e-13
TC034995-RA	1400.91	-0.464578	0.0776225	-5.98509	2.16275e-09	1.22218e-08
TC012729-RA	989.292	-0.464302	0.131898	-3.52015	0.000431303	0.00114856
TC008878-RA	313.745	-0.464242	0.137635	-3.37299	0.000743575	0.00189606
TC005900-RA	12759.8	-0.463854	0.093593	-4.95607	7.19326e-07	2.99315e-06
TC001099-RA	376.272	-0.462001	0.161633	-2.85834	0.0042587	0.00933771
TC010121-RA	820.896	-0.461409	0.0869402	-5.3072	1.11323e-07	5.12408e-07
TC000988-RA	2561.19	-0.461311	0.0803743	-5.73953	9.49385e-09	4.9918e-08
TC012006-RA	368.189	-0.461078	0.1422	-3.24246	0.00118503	0.00290889
TC008785-RA	1305.12	-0.461008	0.0886232	-5.20188	1.97278e-07	8.81286e-07
TC032034-RA	263.127	-0.460941	0.159318	-2.89322	0.00381314	0.00843065
TC015691-RA	514.945	-0.46061	0.135239	-3.4059	0.000659459	0.00169793
TC013259-RA	4816.23	-0.459435	0.0843532	-5.44657	5.13517e-08	2.47513e-07
TC033868-RA	6325.29	-0.459297	0.115803	-3.96619	7.30316e-05	0.000221931
TC033303-RA	414.424	-0.458172	0.128175	-3.57458	0.000350787	0.000948464
TC002141-RA	3746.56	-0.458079	0.0607097	-7.54539	4.50938e-14	4.07311e-13
TC007193-RA	5551.08	-0.457428	0.0764322	-5.98476	2.1671e-09	1.22402e-08
TC032121-RA	513.197	-0.457095	0.117766	-3.88138	0.000103865	0.000308293
TC006518-RA	576.944	-0.456939	0.15154	-3.0153	0.00256729	0.00589432
TC033679-RA	1632.57	-0.456772	0.105952	-4.3111	1.62443e-05	5.51067e-05
TC030699-RA	1103.37	-0.456106	0.102062	-4.46893	7.8611e-06	2.80826e-05
TC015536-RA	1894.41	-0.454901	0.103526	-4.39408	1.11243e-05	3.8804e-05
TC005003-RA	497.556	-0.454877	0.118737	-3.83096	0.000127642	0.00037348
TC014693-RA	1922.4	-0.454565	0.0881078	-5.15919	2.48027e-07	1.09566e-06
TC006466-RA	790.384	-0.454469	0.134638	-3.37548	0.000736874	0.00187983
TC003817-RA	750.702	-0.453966	0.106204	-4.27447	1.91592e-05	6.40368e-05
TC006604-RA	1394.28	-0.453821	0.108359	-4.18814	2.81245e-05	9.09382e-05
TC001439-RA	410.521	-0.453626	0.121932	-3.72033	0.000198959	0.000562308
TC010339-RA	704.671	-0.45356	0.117568	-3.85785	0.00011439	0.000337012
TC007396-RA	532.666	-0.453442	0.145305	-3.12063	0.00180466	0.0042641
TC030050-RA	470.4	-0.452412	0.146828	-3.08124	0.00206142	0.0048185
TC031284-RA	2359.35	-0.451463	0.0649259	-6.95351	3.56311e-12	2.72257e-11
TC002980-RA	929.611	-0.451042	0.106774	-4.22427	2.39718e-05	7.87481e-05
TC015824-RA	2598.68	-0.450204	0.0775853	-5.8027	6.52568e-09	3.48894e-08
[truncated: 3,097 more rows]

## Sheet: 2A
Regulatory targets shared by both Tc-zen paralogues with relaxed thresholds (Padj≤0.05)
Same direction of regulation, N=42
Upregulated, N=17		Tc-zen1 RNAi	Tc-zen2 RNAi			Color code:
	gene ID	log2 fold change	log2 fold change	ABS FC after Tc-zen2 RNAi	Dmel orthologue/closest homologue	|log2 FC| is higher after Tc-zen2 RNAi	9x
	TC015051-RA	0.294965	0.409869		CG8306 - fatty-acyl-CoA reductase	|log2 FC| is lower after Tc-zen2 RNAi	33x
	TC001699-RA	0.331071	0.335625		Sc2-oxidoreductase activity
	TC004033-RA	0.382576	0.385293		CG1246 - no further information	Color code:	upregulated genes	downregulated genes
	TC004789-RA	0.441077	0.212544		CG8036 - transketolase - catalytic activity	0 ˂ |log2 FC| < 1
	TC033105-RB	0.544819	0.420719		CG42389 - Fibronectin type III superfamily	|log2 FC| ≥ 1
	TC031466-RA	0.575916	0.589665		Glycogenin - glycogenin glucosyltransferase activity
	TC002499-RA	0.591984	0.51594		mol - moladietz - dual oxidase maturation factor
	TC032156-RA	0.606963	0.447209		foxo - forkhead box - DNA binding activity
	TC012093-RA	0.610721	0.556292		CG15865 - Mab-21 domain
	TC012729-RA	0.63655	0.566722		CG6028 - Fumarylacetoacetase-like
	TC010679-RA	0.666635	0.415012		Cen - Centrocortin - regulates cleavage furrow assembly in the early embryo
	TC011788-RA	0.671789	0.58625		AnxB11 - Annexin B11 - actin binding; calcium ion binding
	TC034247-RA	0.674477	0.39355		CG9485 - 4-alpha-glucanotransferase activity
	TC008057-RA	0.723053	0.75053		Lsd-1 - Lipid storage droplet-1 - protects lipid droplets from lipase mediated remobilization and facilitates lipolysis
	TC008246-RA	0.727371	0.407775		GlyP - Glycogen phosphorylase
	TC032478-RA	0.756682	0.417323		CG33144 - ubiquitin conjugating enzyme binding
	TC011877-RA	0.782808	0.608155		CG9917 - no further information
Downregulated, N=25		Tc-zen1 RNAi	Tc-zen2 RNAi
	gene ID	log2 fold change	log2 fold change	ABS FC after Tc-zen2 RNAi	Dmel orthologue/closest homologue
	TC033893-RA	-1.98284	-0.543597		none existing
	TC000922-RA	-1.82214	-1.15133		zen2
	TC034834-RA	-1.74381	-0.43243		Ade-3 - Adenosine-3 - Phosphoribosylglycinamide synthetase
	TC033623-RA	-1.41199	-0.262822		none existing
	TC031718-RA	-1.27626	-0.593854		CG14205 - Acyltransferase 3
	TC033543-RA	-1.13402	-0.511604		none existing
	TC010163-RA	-0.974164	-0.506111		CG8736 - structural constituent of cuticle
	TC013650-RA	-0.913567	-0.956262		CG7497 -G-protein coupled receptor activity
	TC033464-RA	-0.903393	-2.78792		CG13618-haemolymph juvenile hormone binding
	TC031850-RA	-0.879522	-0.393824		none existing
	TC007026-RA	-0.879261	-0.5518		CG5390
	TC002943-RA	-0.775921	-0.542686		Zip42C.1 - Zinc/iron regulated transporter-related protein 42C.1 -plasma membrane resident zinc transporter belonging to the Zinc-Iron Permease family. It works together with Zip42C.2 and Zip89B in dietary zinc absorption
	TC008369-RA	-0.772041	-0.272533		CG4702 - no further information
	TC034173-RA	-0.738337	-0.205659		CG30089 - Armadillo-like*
	TC001866-RA	-0.656774	-0.439158		CG33181 - cation transmembrane transporter activity
	TC030588-RC	-0.620445	-0.385625		CG2201 - choline kinase activity
	TC032189-RB	-0.619491	-0.483169		kug - kugelei - cell adhesion molecule binding; protein complex binding (experimental evidence)
	TC011326-RC	-0.606963	-0.372254		sw - short wing - non-catalytic intermediate chain subunit of the cytoplasmic dynein motor complex. Sw functions include wing development, eye development, oocyte development and polarity, mitotic cell division, and neuronal transport and neurogenesis
	TC031472-RA	-0.552121	-0.279812		none existing
	TC034100-RA	-0.518796	-0.298229		none existing
	TC001336-RA	-0.458093	-0.254777		CG8929 - zinc finger protein
	TC011081-RB	-0.390835	-0.461746		SF1 - Splicing factor 1 - pre-mRNA branch point binding
	TC031471-RA	-0.334353	-0.319588		none existing
	TC003127-RA	-0.288428	-0.574714		CG4119 - mRNA binding
	TC012583-RA	-0.256359	-0.23499		Pitslre - Pitslre - protein serine/threonine kinase activity

## Sheet: 2B
Regulatory targets shared by both Tc-zen paralogues with relaxed thresholds (Padj≤0.05)
Opposite direction of regulation, N=78 (Padj≤0.05)							Color code:	upregulated genes	downregulated genes
Downregulated after Tc-zen1 RNAi		Tc-zen1 RNAi	Tc-zen2 RNAi				0 ˂ |log2 FC| < 1
Upregulated after Tc-zen2 RNAi	gene ID	log2 fold change	log2 fold change	Best blast hit (against non-redundant database)			|log2 FC| ≥ 1
N=78	TC015555-RA	-4.15035	0.486991	PREDICTED: uncharacterized protein LOC103312185
	TC008204-RB	-3.25638	1.21867	dopamine N-acetyltransferase-like
	TC014708-RC	-2.89041	0.568952	Nuclear factor of activated T-cells 5-like Protein
	TC003708-RA	-2.83786	0.481172	C-type lectin
	TC011141-RA	-2.76736	0.592341	protein obstructor-E-like
	TC012208-RA	-2.69808	0.731479	hypothetical protein TcasGA2_TC012208
	TC014517-RA	-2.6606	0.59171	tubulin polyglutamylase TTLL4 isoform X1
	TC033746-RA	-2.5909	0.728582	glucose dehydrogenase [FAD, quinone]-like
	TC033106-RA	-2.38879	0.655541	circadian clock-controlled protein
	TC011140-RA	-2.33443	0.503452	protein obstructor-E
	TC010864-RA	-2.29068	0.543556	PREDICTED: uncharacterized protein LOC661483
	TC009377-RA	-2.27973	0.472887	CLUMA_CG016411, isoform A
	TC004438-RA	-2.16316	0.681687	protein toll
	TC000520-RA	-2.09165	0.582664	protein spaetzle isoform X1
	TC015598-RA	-1.99282	0.451017	D-galactonate transporter
	TC015721-RA	-1.94881	0.409906	glucose dehydrogenase [FAD, quinone]-like
	TC012027-RA	-1.86176	0.573147	retinol dehydrogenase 14
	TC033244-RA	-1.84834	0.227724	G-protein coupled receptor Mth2-like isoform X2
	TC015554-RA	-1.72386	0.542638	farnesol dehydrogenase
	TC031823-RC	-1.68814	0.667459	hypothetical protein TcasGA2_TC031823
	TC014143-RA	-1.67719	0.620247	protein kinase DC2
	TC013464-RA	-1.65988	0.52055	alpha-tocopherol transfer protein-like
	TC032847-RA	-1.6592	0.6308	c-opsin isoform X1
	TC015712-RA	-1.56063	0.589325	glucose dehydrogenase [FAD, quinone]-like
	TC033185-RA	-1.50691	0.523502	titin homolog isoform X2
	TC010825-RA	-1.47643	0.346754	PREDICTED: uncharacterized protein LOC657053 isoform X1
	TC034444-RA	-1.47329	0.668389	ABC transporter G family member 23 isoform X2
	TC014634-RA	-1.42671	0.456206	chitin synthase 1
	TC014345-RA	-1.41046	0.48326	mucin-5AC-like isoform X2
	TC002459-RA	-1.39769	0.459674	three prime repair exonuclease 2-like
	TC003982-RA	-1.35895	0.504585	hypothetical protein TcasGA2_TC003982
	TC011791-RA	-1.34728	0.457757	annexin B9-like isoform X1
	TC034364-RA	-1.31726	0.93068	uncharacterized LOC106113675 precursor
	TC010653-RA	-1.23425	0.313429	protein Skeletor, isoforms B/C
	TC031823-RB	-1.18229	0.773371	hypothetical protein TcasGA2_TC031823
	TC031239-RC	-1.1772	0.51065	6-phosphofructo-2-kinase/fructose-2,6-bisphosphatase isoform X2
	TC003085-RA	-1.15952	0.76502	ejaculatory bulb-specific protein 3-like
	TC008005-RA	-1.14586	0.66542	RNA polymerase II degradation factor 1-like isoform X1
	TC003371-RA	-1.06057	0.329098	lipopolysaccharide-induced tumor necrosis factor-alpha factor homolog
	TC014346-RA	-1.0588	0.446293	cytochrome P450 6a2
	TC008653-RB	-0.998319	0.542838	serine protease P83
	TC031143-RA	-0.983074	0.889137	protocadherin Fat 4
	TC034444-RB	-0.939569	0.548307	ABC transporter G family member 23 isoform X2
	TC031730-RA	-0.928368	0.61671	GATA zinc finger domain-containing protein 4
	TC001355-RA	-0.924537	0.236825	putative G-protein coupled receptor 158
	TC006255-RA	-0.897671	0.597795	antichymotrypsin-2 isoform X2
	TC030899-RA	-0.879602	0.484833	facilitated trehalose transporter Tret1-2 homolog
	TC000446-RA	-0.878334	1.07205	progestin and adipoQ receptor family member 3
	TC001715-RA	-0.874754	0.344414	protein windpipe
	TC033874-RB	-0.859547	0.471017	PREDICTED: uncharacterized protein LOC103313818 isoform X2
	TC001350-RA	-0.842867	0.715367	chondroitin proteoglycan-2-like
	TC013310-RA	-0.826422	0.547026	serine protease inhibitor 88Ea-like isoform X1
	TC032851-RA	-0.824141	0.535371	glycine-rich RNA-binding protein GRP1A-like
	TC016044-RA	-0.823602	0.322828	slit homolog 3 protein
	TC002441-RA	-0.812883	0.632631	FK506-binding protein 2 isoform X2
	TC008212-RA	-0.764218	0.4481	DNA-directed RNA polymerase I subunit rpa1 isoform X1
	TC008243-RA	-0.748985	0.484663	DNA-binding protein D-ETS-4 isoform X2
	TC008212-RB	-0.718441	0.528151	DNA-directed RNA polymerase I subunit rpa1 isoform X1
	TC010675-RB	-0.6863	0.270787	protein Skeletor, isoforms B/C isoform X1
	TC004117-RA	-0.681518	0.371727	translocon-associated protein subunit delta
	TC011870-RA	-0.663021	0.357931	transcription factor kayak isoform X3
	TC008860-RA	-0.654211	0.428082	focal adhesion kinase 1 isoform X1
	TC007702-RA	-0.643385	0.302716	TBC1 domain family member 23
	TC014457-RA	-0.613672	0.309501	single-pass membrane and coiled-coil domain-containing protein 4
	TC033417-RA	-0.565311	0.452824	Apolipophorins-like protein
	TC030076-RA	-0.541911	0.335524	serpin peptidase inhibitor 4
	TC032289-RA	-0.541218	0.382376	UDP-glucose 6-dehydrogenase
	TC007616-RA	-0.539345	0.654101	hypothetical protein TcasGA2_TC007890
	TC015240-RA	-0.538711	0.519648	angiotensin-converting enzyme-like
	TC004293-RA	-0.488862	0.322277	translocon-associated protein subunit gamma
	TC032288-RA	-0.47649	0.444855	UDP-glucose 6-dehydrogenase
	TC013553-RB	-0.433279	0.298153	protein hunchback
	TC012443-RA	-0.411311	0.34245	bax inhibitor 1
	TC032949-RA	-0.403608	0.286885	reticulon-1-A isoform X4
	TC007282-RA	-0.385806	0.300133	protein transport protein Sec61 subunit gamma
	TC014541-RA	-0.369076	0.347073	cysteine and histidine-rich protein 1 homolog
	TC001570-RA	-0.364676	0.433515	translocating chain-associated membrane protein 1
	TC004961-RA	-0.349603	0.430035	tumor necrosis factor alpha-induced protein 8-like protein isoform X1
Upregulated after Tc-zen1 RNAi		Tc-zen1 RNAi	Tc-zen2 RNAi
Downregulated after Tc-zen2 RNAi	gene ID	log2 fold change	log2 fold change	Best blast hit (against non-redundant database)
N=0

## Sheet: 3A
List of differentially expressed genes during late development (pre-rupture, 48-52 hAEL) after Tc-zen2 RNAi (Padj≤0.01)
gene ID	base mean	log2 fold change	lfcSE	stat	p-value	P adj								Color code:	upregulated genes	downregulated genes
TC004422-RA	243.717	-4.3311	0.197417	-21.9388	1.10761e-106	3.44245e-103								|log2 FC| ≥ 1
TC004422-RB	243.717	-4.3311	0.197417	-21.9388	1.10761e-106	3.44245e-103
TC033540-RA	218.869	-3.6656	0.210339	-17.4271	5.14252e-68	5.81198e-65
TC012933-RA	121.938	-3.65721	0.219838	-16.6359	3.82998e-62	3.40102e-59
TC009092-RA	933.644	-3.62597	0.12838	-28.2441	1.68124e-175	2.09012e-171
TC033525-RA	135.307	-3.09578	0.18882	-16.3954	2.06126e-60	1.70837e-57
TC032428-RA	124.936	-2.9408	0.255567	-11.5069	1.21744e-30	1.46944e-28
TC007266-RA	208.288	-2.9334	0.24323	-12.0602	1.71394e-33	2.63058e-31
TC032851-RA	341.09	-2.83878	0.224639	-12.6371	1.31895e-36	2.73286e-34
TC031643-RA	409.762	-2.75285	0.225196	-12.2242	2.30743e-34	3.87648e-32
TC015564-RA	133.987	-2.74003	0.240156	-11.4094	3.75401e-30	4.38213e-28
TC006985-RA	1586.51	-2.73345	0.254812	-10.7273	7.57562e-27	6.77555e-25
TC011602-RA	2817.61	-2.62643	0.245931	-10.6796	1.26867e-26	1.11859e-24
TC016319-RA	145.327	-2.61225	0.171292	-15.2503	1.63812e-52	9.69768e-50
TC015234-RA	913.561	-2.59817	0.147121	-17.66	8.51925e-70	1.05911e-66
TC034364-RA	75.0729	-2.58139	0.250457	-10.3067	6.56961e-25	5.01064e-23
TC010098-RA	217.361	-2.57704	0.246191	-10.4677	1.21617e-25	1.00796e-23
TC005550-RA	1029.04	-2.57378	0.179332	-14.352	1.03477e-46	3.67549e-44
TC008005-RA	1165.25	-2.55042	0.253914	-10.0444	9.72142e-24	6.36088e-22
TC015517-RA	54.0765	-2.48619	0.231404	-10.7439	6.32977e-27	5.7023e-25
TC007274-RA	265.471	-2.4647	0.207113	-11.9003	1.1798e-32	1.66674e-30
TC033406-RA	124.727	-2.46284	0.22208	-11.0899	1.405e-28	1.4929e-26
TC012015-RA	125.702	-2.46275	0.231251	-10.6497	1.74964e-26	1.52109e-24
TC008236-RB	154.73	-2.44179	0.20285	-12.0375	2.2579e-33	3.42319e-31
TC015238-RA	1158.31	-2.40695	0.23494	-10.2449	1.24689e-24	9.06514e-23
TC014497-RA	669.611	-2.39197	0.195193	-12.2544	1.59105e-34	2.74721e-32
TC008653-RA	724.429	-2.38487	0.242195	-9.8469	7.06902e-23	4.30794e-21
TC031198-RA	236.759	-2.35278	0.149274	-15.7615	5.72741e-56	4.18842e-53
TC032629-RA	161.202	-2.33428	0.198058	-11.7859	4.61543e-32	6.10416e-30
TC010154-RA	1158.82	-2.32081	0.147344	-15.751	6.76505e-56	4.67239e-53
TC008212-RA	253.939	-2.31738	0.21765	-10.6473	1.79537e-26	1.55e-24
TC012766-RA	538.038	-2.30967	0.261842	-8.82083	1.13617e-18	4.61595e-17
TC000546-RB	606.64	-2.28158	0.201456	-11.3255	9.81588e-30	1.12992e-27
TC010191-RA	129.093	-2.2783	0.244076	-9.33439	1.01575e-20	5.03101e-19
TC001977-RA	917.612	-2.27747	0.244791	-9.30375	1.35576e-20	6.60973e-19
TC006424-RA	72.9842	-2.27497	0.240999	-9.43975	3.73677e-21	1.91965e-19
TC008789-RA	3358.37	-2.25998	0.209495	-10.7878	3.93209e-27	3.64804e-25
TC032850-RA	69.9865	-2.25486	0.244151	-9.23551	2.57049e-20	1.23383e-18
TC014041-RA	190.338	-2.24601	0.178101	-12.6109	1.83905e-36	3.74804e-34
TC006978-RC	511.886	-2.24585	0.170736	-13.154	1.61475e-39	4.2712e-37
TC015753-RA	1532.84	-2.23626	0.16864	-13.2606	3.91844e-40	1.059e-37
TC033854-RA	200.148	-2.22748	0.220487	-10.1025	5.38262e-24	3.57844e-22
TC003122-RA	428.176	-2.22218	0.18851	-11.7881	4.49324e-32	6.00645e-30
TC013650-RA	590.2	-2.19333	0.113785	-19.2761	8.52389e-83	1.51384e-79
TC008653-RB	1020.7	-2.18984	0.250298	-8.74894	2.15375e-18	8.47325e-17
TC015380-RA	1834.2	-2.18935	0.150437	-14.5533	5.5676e-48	2.23279e-45
TC032185-RA	4510.06	-2.18608	0.224457	-9.73942	2.04728e-22	1.20625e-20
TC005493-RA	3381.98	-2.17627	0.255727	-8.51012	1.7375e-17	6.17162e-16
TC002837-RA	1503.15	-2.1743	0.262567	-8.28094	1.22207e-16	3.97717e-15
TC034835-RA	3013.41	-2.17213	0.142893	-15.2012	3.4746e-52	1.96347e-49
TC007273-RA	196.254	-2.16257	0.174102	-12.4213	2.00399e-35	3.66377e-33
TC002498-RA	1498.98	-2.16142	0.160558	-13.4619	2.61995e-41	7.40256e-39
TC014538-RA	14679.5	-2.15891	0.215338	-10.0257	1.17543e-23	7.65073e-22
TC033465-RA	42.5099	-2.1576	0.261723	-8.2438	1.66821e-16	5.34516e-15
TC015556-RA	3185.28	-2.15589	0.263198	-8.19114	2.58756e-16	8.16462e-15
TC015337-RA	2702.11	-2.15275	0.217975	-9.87616	5.28197e-23	3.26694e-21
TC010484-RA	316.24	-2.15239	0.177129	-12.1516	5.62671e-34	9.20411e-32
TC003288-RA	410.794	-2.13783	0.141186	-15.1419	8.56658e-52	4.43749e-49
TC000856-RA	178.459	-2.13056	0.242	-8.80395	1.32087e-18	5.33149e-17
TC015717-RA	603.571	-2.12664	0.196817	-10.8051	3.25494e-27	3.04251e-25
TC032903-RA	24.6178	-2.11133	0.262669	-8.03801	9.13121e-16	2.70929e-14
TC013310-RA	3388.46	-2.10284	0.130473	-16.117	1.93658e-58	1.50472e-55
TC015718-RA	747.745	-2.09508	0.193338	-10.8364	2.3146e-27	2.19658e-25
TC006560-RA	66.2995	-2.09491	0.241546	-8.67292	4.21165e-18	1.59632e-16
TC004502-RA	41.1614	-2.09197	0.256181	-8.16601	3.18761e-16	9.95041e-15
TC031030-RA	4481.07	-2.06805	0.262744	-7.87098	3.51872e-15	9.76446e-14
TC008767-RA	3106.53	-2.06759	0.255438	-8.09427	5.76106e-16	1.75974e-14
TC000408-RA	2083.85	-2.06659	0.159003	-12.9972	1.26849e-38	3.15398e-36
TC013911-RA	1194.47	-2.05462	0.222872	-9.21884	3.00343e-20	1.4361e-18
TC032845-RA	156.022	-2.03214	0.231422	-8.78107	1.61924e-18	6.49367e-17
TC032053-RA	24.0359	-2.0307	0.26296	-7.72245	1.14113e-14	3.04432e-13
TC005905-RA	25613	-2.02469	0.0952062	-21.2663	2.32817e-100	5.78876e-97
TC006978-RB	419.659	-2.00208	0.165187	-12.1201	8.27022e-34	1.32799e-31
TC013613-RA	1011.34	-2.00135	0.262629	-7.62042	2.52851e-14	6.50226e-13
TC015240-RA	1608.08	-1.98713	0.168885	-11.7662	5.83196e-32	7.6172e-30
TC008208-RA	30.1998	-1.98024	0.262564	-7.54193	4.63064e-14	1.15599e-12
TC008471-RA	11691.3	-1.95734	0.261272	-7.4916	6.80397e-14	1.65209e-12
TC014404-RA	7232.79	-1.95636	0.237061	-8.25257	1.55023e-16	4.97998e-15
TC004842-RA	190.755	-1.95481	0.202231	-9.66619	4.19712e-22	2.38259e-20
TC007331-RA	1570.84	-1.93896	0.215173	-9.01116	2.03881e-19	8.95636e-18
TC033309-RA	1773.62	-1.93625	0.13429	-14.4184	3.96345e-47	1.49314e-44
TC006230-RA	116.172	-1.92264	0.225646	-8.52062	1.58705e-17	5.65335e-16
TC008455-RA	100.968	-1.90991	0.201806	-9.46405	2.9624e-21	1.53452e-19
TC000727-RA	66.0641	-1.90767	0.26241	-7.26982	3.59979e-13	7.99153e-12
TC031376-RA	1193.17	-1.89455	0.181302	-10.4497	1.47002e-25	1.18671e-23
TC033734-RA	5385.8	-1.88771	0.202178	-9.33688	9.92177e-21	4.9339e-19
TC016058-RA	33481.6	-1.88474	0.245142	-7.68834	1.49056e-14	3.90118e-13
TC002836-RA	1746.35	-1.88333	0.26249	-7.17485	7.23864e-13	1.54623e-11
TC000522-RA	1529.63	-1.87388	0.165762	-11.3047	1.24404e-29	1.40599e-27
TC002563-RA	94.842	-1.86351	0.215482	-8.64811	5.23612e-18	1.95482e-16
TC007333-RA	6485.67	-1.86229	0.249575	-7.46183	8.5329e-14	2.05186e-12
TC010771-RA	92.2931	-1.86093	0.247517	-7.5184	5.54511e-14	1.3597e-12
TC015481-RA	2505.13	-1.84016	0.155802	-11.8109	3.42996e-32	4.63492e-30
TC007015-RA	426.024	-1.83848	0.144078	-12.7603	2.731e-37	6.17306e-35
TC001048-RA	2381.47	-1.83068	0.121967	-15.0097	6.34476e-51	3.03377e-48
TC002385-RA	125.164	-1.82459	0.190973	-9.55419	1.24557e-21	6.67456e-20
TC009220-RA	3004.77	-1.81996	0.140835	-12.9227	3.35295e-38	8.17332e-36
TC015395-RA	31.3926	-1.8191	0.263004	-6.9166	4.62601e-12	9.0142e-11
TC006726-RA	2447.55	-1.81533	0.151546	-11.9787	4.59487e-33	6.88233e-31
TC007275-RA	1013.68	-1.81202	0.151753	-11.9406	7.2698e-33	1.05091e-30
TC015690-RA	383.902	-1.79535	0.118649	-15.1316	1.00286e-51	4.98702e-49
TC010068-RA	149.646	-1.7868	0.175587	-10.1761	2.53409e-24	1.75021e-22
TC000498-RA	209.663	-1.78447	0.143794	-12.4099	2.30971e-35	4.1615e-33
TC015880-RA	84.9699	-1.77148	0.238228	-7.43606	1.03732e-13	2.47523e-12
TC001121-RA	207.826	-1.75867	0.172581	-10.1904	2.18837e-24	1.53705e-22
TC030609-RA	2361.57	-1.74551	0.218905	-7.97385	1.53802e-15	4.43636e-14
TC007257-RA	151.607	-1.7419	0.202621	-8.59682	8.19568e-18	3.0234e-16
TC006124-RA	2073.5	-1.74117	0.121959	-14.2767	3.05658e-46	1.02701e-43
TC015583-RA	593.019	-1.74013	0.123325	-14.1102	3.28698e-45	1.04779e-42
TC005653-RA	313.296	-1.72374	0.201096	-8.57174	1.01933e-17	3.69456e-16
TC007635-RA	1828.69	-1.72278	0.121565	-14.1717	1.37098e-45	4.48527e-43
TC013404-RA	228.257	-1.70918	0.201662	-8.47547	2.34141e-17	8.26943e-16
TC000546-RA	270.606	-1.70522	0.240151	-7.10061	1.24211e-12	2.59091e-11
TC001978-RA	537.286	-1.69751	0.155997	-10.8817	1.40952e-27	1.37978e-25
TC003055-RA	50.0927	-1.69525	0.248078	-6.83356	8.28349e-12	1.56031e-10
TC034275-RA	246.644	-1.6947	0.20926	-8.09857	5.561e-16	1.70282e-14
TC008844-RA	1324.38	-1.69221	0.152225	-11.1165	1.04285e-28	1.12736e-26
TC009128-RA	285.15	-1.68586	0.133401	-12.6375	1.31144e-36	2.73286e-34
TC014101-RA	167.187	-1.68367	0.252787	-6.66045	2.72997e-11	4.63014e-10
TC032094-RC	370.556	-1.67073	0.144738	-11.5432	7.9924e-31	9.83778e-29
TC011078-RB	306.772	-1.66696	0.186213	-8.9519	3.4941e-19	1.50829e-17
TC003876-RA	1373.98	-1.66689	0.129306	-12.8911	5.0534e-38	1.20815e-35
TC004505-RB	322.605	-1.65746	0.121265	-13.6681	1.57549e-42	4.55499e-40
TC009698-RA	234.285	-1.65368	0.180979	-9.13743	6.39556e-20	2.91244e-18
TC014637-RA	1620.16	-1.6491	0.23717	-6.95322	3.57033e-12	7.03898e-11
TC015927-RB	107.008	-1.64839	0.23689	-6.95846	3.44016e-12	6.79937e-11
TC015549-RA	206.452	-1.64115	0.178614	-9.18824	3.99338e-20	1.87342e-18
TC007080-RA	829.214	-1.63227	0.124748	-13.0846	4.03328e-39	1.04462e-36
TC005621-RA	506.72	-1.62497	0.207111	-7.84586	4.3e-15	1.18795e-13
TC009172-RA	4743.18	-1.62435	0.140632	-11.5504	7.35047e-31	9.13811e-29
TC002601-RA	3714.96	-1.61845	0.127439	-12.6998	5.92888e-37	1.27083e-34
TC000521-RA	46.8127	-1.60858	0.238687	-6.73928	1.59174e-11	2.82694e-10
TC010424-RA	16.2072	-1.60584	0.26166	-6.13714	8.4021e-10	1.16449e-08
TC014345-RA	3080.6	-1.59145	0.233264	-6.82253	8.94507e-12	1.67478e-10
TC014761-RA	616.755	-1.5844	0.12916	-12.2669	1.36336e-34	2.38722e-32
TC015460-RA	313.448	-1.578	0.214618	-7.35263	1.94342e-13	4.51601e-12
TC007257-RB	371.107	-1.57114	0.163501	-9.60937	7.2993e-22	3.99758e-20
TC002287-RA	4787.5	-1.57084	0.181978	-8.63203	6.02727e-18	2.24345e-16
TC009890-RA	252.917	-1.56788	0.170171	-9.21355	3.15509e-20	1.50284e-18
TC009889-RA	2179.98	-1.55345	0.220708	-7.0385	1.94321e-12	3.94094e-11
TC032736-RA	424.314	-1.54536	0.14284	-10.8188	2.80367e-27	2.64055e-25
TC011660-RA	145129	-1.53576	0.20378	-7.53637	4.83228e-14	1.2015e-12
TC001120-RB	118.357	-1.53519	0.233356	-6.57874	4.74457e-11	7.81252e-10
TC006222-RB	328.861	-1.52763	0.139785	-10.9284	8.42765e-28	8.4494e-26
TC014248-RA	79.9336	-1.52683	0.194696	-7.84215	4.42911e-15	1.2182e-13
TC011662-RA	1680.29	-1.5229	0.153983	-9.89005	4.59797e-23	2.8581e-21
TC010879-RA	468.468	-1.5194	0.139612	-10.883	1.38904e-27	1.37052e-25
TC001350-RA	900.634	-1.51841	0.173432	-8.75503	2.04045e-18	8.05296e-17
TC015715-RA	100.608	-1.50636	0.252324	-5.96995	2.37332e-09	3.06387e-08
TC004504-RA	252.686	-1.50626	0.161398	-9.33256	1.03349e-20	5.09854e-19
TC010841-RA	55.4594	-1.50597	0.220528	-6.82894	8.55458e-12	1.6065e-10
TC007371-RA	73.5683	-1.50196	0.221483	-6.78136	1.19053e-11	2.18298e-10
TC015233-RB	33.8354	-1.5012	0.253016	-5.9332	2.97084e-09	3.78805e-08
TC009377-RA	72.4755	-1.49827	0.248774	-6.02262	1.71619e-09	2.26459e-08
TC013304-RA	352.2	-1.49796	0.104444	-14.3423	1.19074e-46	4.11203e-44
TC003708-RA	16747.9	-1.49597	0.171139	-8.74126	2.30524e-18	9.0406e-17
TC009430-RA	2359.97	-1.49253	0.131906	-11.3151	1.10476e-29	1.26004e-27
TC011151-RA	519.455	-1.49095	0.142581	-10.4568	1.36314e-25	1.10762e-23
TC001440-RA	16450.5	-1.4872	0.212316	-7.00467	2.47568e-12	4.97215e-11
TC010999-RA	62.2059	-1.48695	0.256541	-5.79616	6.78517e-09	8.13435e-08
TC033627-RA	49.684	-1.48223	0.223826	-6.62222	3.53852e-11	5.91275e-10
TC007326-RA	278.769	-1.47892	0.241462	-6.12486	9.07649e-10	1.2496e-08
TC034484-RA	678.89	-1.4765	0.244554	-6.03753	1.56487e-09	2.08739e-08
TC000360-RA	49.0732	-1.47179	0.240798	-6.11213	9.83125e-10	1.34754e-08
TC012990-RB	14135.5	-1.46784	0.177736	-8.25856	1.47445e-16	4.76112e-15
TC007099-RA	242.166	-1.46775	0.183305	-8.00713	1.17412e-15	3.45076e-14
TC011665-RA	16483.8	-1.46422	0.205992	-7.10811	1.17643e-12	2.46634e-11
TC000721-RA	25.7138	-1.4641	0.247853	-5.90714	3.48099e-09	4.38456e-08
TC003371-RA	531.098	-1.46322	0.148434	-9.85766	6.3512e-23	3.88956e-21
TC033354-RA	33.9561	-1.46232	0.241021	-6.06719	1.30165e-09	1.74753e-08
TC001751-RA	189.105	-1.45961	0.203709	-7.16515	7.77031e-13	1.65129e-11
TC033784-RA	399.378	-1.45957	0.141327	-10.3276	5.28655e-25	4.08214e-23
TC012765-RA	87.6245	-1.45708	0.175897	-8.28368	1.19427e-16	3.89689e-15
TC007084-RA	107.609	-1.45084	0.175074	-8.28702	1.16124e-16	3.79909e-15
TC003085-RA	18631.6	-1.44899	0.211891	-6.83837	8.01017e-12	1.51112e-10
TC001266-RA	121.092	-1.44812	0.195316	-7.41422	1.2234e-13	2.90253e-12
TC006684-RA	693.258	-1.44336	0.128348	-11.2457	2.43162e-29	2.6991e-27
TC033106-RA	123.953	-1.43785	0.24931	-5.76733	8.05383e-09	9.50857e-08
TC006978-RA	37.4313	-1.43514	0.258841	-5.54447	2.94843e-08	3.10371e-07
TC032871-RA	39.0887	-1.43435	0.262894	-5.45601	4.86941e-08	4.94984e-07
TC015130-RA	232.141	-1.43019	0.171718	-8.3287	8.17324e-17	2.68809e-15
TC006222-RA	35.1136	-1.42213	0.260289	-5.46368	4.66374e-08	4.76414e-07
TC014101-RB	2892.82	-1.42007	0.217777	-6.52073	6.99677e-11	1.12093e-09
TC014397-RA	387.47	-1.41992	0.233964	-6.06896	1.2874e-09	1.73214e-08
TC010067-RA	840.92	-1.41808	0.261961	-5.41332	6.18657e-08	6.17267e-07
TC008606-RA	454.131	-1.40916	0.170718	-8.2543	1.52797e-16	4.92116e-15
TC009888-RA	85.0582	-1.40547	0.199421	-7.04772	1.8187e-12	3.71266e-11
TC008235-RA	919.591	-1.40156	0.134517	-10.4193	2.02533e-25	1.60375e-23
TC011661-RA	276055	-1.40094	0.191149	-7.32906	2.31765e-13	5.2965e-12
TC015047-RA	73.1631	-1.39661	0.185521	-7.52804	5.15073e-14	1.27051e-12
TC007531-RA	1650.99	-1.39383	0.12554	-11.1027	1.21773e-28	1.30507e-26
TC030965-RB	71.498	-1.38968	0.230438	-6.03062	1.63327e-09	2.16701e-08
TC000055-RA	114.338	-1.38957	0.198364	-7.00516	2.46698e-12	4.9627e-11
TC005968-RA	98.3361	-1.38894	0.198373	-7.00165	2.52968e-12	5.07242e-11
TC011141-RA	73.6221	-1.38804	0.212907	-6.51947	7.0555e-11	1.12743e-09
TC015882-RA	13.1483	-1.38609	0.26229	-5.28459	1.25988e-07	1.19725e-06
TC001199-RA	28.1258	-1.38073	0.25564	-5.40106	6.6249e-08	6.55739e-07
TC014383-RA	54.3035	-1.37657	0.218209	-6.30851	2.81743e-10	4.20484e-09
TC034444-RB	616.655	-1.37612	0.180129	-7.63964	2.17831e-14	5.64184e-13
TC034287-RA	767.924	-1.37532	0.0917604	-14.9882	8.77239e-51	4.0392e-48
TC007042-RA	171.409	-1.37496	0.153983	-8.92934	4.28552e-19	1.82458e-17
TC002238-RA	327.087	-1.37429	0.184342	-7.4551	8.97964e-14	2.14682e-12
TC008212-RB	108.641	-1.37376	0.208123	-6.60071	4.09186e-11	6.81904e-10
TC034179-RA	133.365	-1.37298	0.165265	-8.30774	9.7542e-17	3.19958e-15
TC031335-RA	268.388	-1.36778	0.193823	-7.05685	1.70322e-12	3.48838e-11
TC011703-RA	93.3464	-1.36398	0.223219	-6.1105	9.9319e-10	1.35834e-08
TC006808-RA	304.583	-1.35772	0.195476	-6.94569	3.76608e-12	7.3965e-11
TC009894-RA	1341.01	-1.35748	0.125891	-10.783	4.14209e-27	3.78636e-25
TC007763-RA	276.322	-1.35741	0.161724	-8.39336	4.72428e-17	1.61352e-15
TC032933-RA	3087.14	-1.35188	0.249564	-5.41698	6.06146e-08	6.06243e-07
TC032063-RA	155.691	-1.35057	0.161922	-8.34086	7.37504e-17	2.43847e-15
TC034602-RA	4009.84	-1.3481	0.249525	-5.40269	6.56506e-08	6.50852e-07
TC015464-RA	19.4572	-1.34763	0.256195	-5.26018	1.43913e-07	1.34926e-06
TC007767-RA	25.4061	-1.34729	0.263072	-5.12138	3.0331e-07	2.70111e-06
TC000588-RA	751.06	-1.34681	0.127836	-10.5354	5.93011e-26	5.04953e-24
TC001442-RA	1112.99	-1.34436	0.164371	-8.17879	2.86697e-16	9.00054e-15
TC000364-RA	20.553	-1.34428	0.255553	-5.26028	1.43839e-07	1.34926e-06
TC010516-RB	2970.28	-1.34384	0.114219	-11.7654	5.88201e-32	7.6172e-30
TC006227-RA	118.592	-1.34108	0.186138	-7.20479	5.81315e-13	1.25467e-11
TC033882-RA	1932	-1.33992	0.163356	-8.20244	2.3555e-16	7.4703e-15
TC008783-RA	69.0017	-1.33969	0.208358	-6.42972	1.27838e-10	1.98166e-09
TC012864-RA	199.29	-1.33862	0.230431	-5.8092	6.2771e-09	7.5544e-08
TC033883-RA	3374.76	-1.33599	0.127241	-10.4996	8.67229e-26	7.33428e-24
TC014361-RA	51.2641	-1.33546	0.252861	-5.28141	1.28197e-07	1.21474e-06
TC000611-RA	52.8786	-1.32978	0.215294	-6.17655	6.5516e-10	9.28728e-09
TC015236-RA	53.4146	-1.32917	0.208105	-6.38702	1.69147e-10	2.58969e-09
TC007100-RA	47.2298	-1.3276	0.237537	-5.58902	2.28359e-08	2.45373e-07
TC012772-RA	134.949	-1.32508	0.158965	-8.33569	7.70498e-17	2.5408e-15
TC004503-RA	16.1022	-1.32399	0.26049	-5.08269	3.72124e-07	3.26022e-06
TC015555-RA	34.9639	-1.32278	0.255051	-5.18632	2.14488e-07	1.95608e-06
TC005858-RA	4630.36	-1.32011	0.104756	-12.6018	2.06319e-36	4.13702e-34
TC010419-RA	26808.4	-1.31859	0.186624	-7.06547	1.60074e-12	3.28388e-11
TC010490-RA	42.7193	-1.3177	0.238296	-5.5297	3.20773e-08	3.36244e-07
TC006374-RA	30.4507	-1.31598	0.249955	-5.26484	1.4031e-07	1.31947e-06
TC008761-RA	140.872	-1.31012	0.211898	-6.18277	6.29848e-10	8.95912e-09
TC033093-RA	2342.67	-1.30999	0.110517	-11.8534	2.06739e-32	2.85575e-30
TC031823-RC	35.4807	-1.30877	0.259035	-5.05247	4.36136e-07	3.76008e-06
TC016312-RA	1231.98	-1.30614	0.130554	-10.0046	1.45445e-23	9.36875e-22
TC013657-RA	1720.75	-1.30557	0.118774	-10.9921	4.17162e-28	4.28608e-26
TC008553-RA	38.0486	-1.30532	0.262435	-4.9739	6.56204e-07	5.47512e-06
TC034669-RA	368.276	-1.30311	0.10227	-12.7419	3.45916e-37	7.67933e-35
TC033228-RA	54.0549	-1.29775	0.254802	-5.09316	3.52137e-07	3.10701e-06
TC013047-RA	338.635	-1.29255	0.164653	-7.85014	4.15572e-15	1.15064e-13
TC007231-RA	860.603	-1.28973	0.173902	-7.41645	1.20298e-13	2.85955e-12
TC005754-RA	142.962	-1.28856	0.148916	-8.65298	5.01722e-18	1.88441e-16
TC033884-RA	731.873	-1.28345	0.119254	-10.7623	5.18472e-27	4.70485e-25
TC004774-RA	150.294	-1.28235	0.155892	-8.2259	1.93733e-16	6.17562e-15
TC009692-RA	353.836	-1.27649	0.109221	-11.6873	1.48039e-31	1.85902e-29
TC032514-RA	412.506	-1.26991	0.178154	-7.12816	1.01723e-12	2.15071e-11
TC014382-RA	57.6372	-1.26908	0.237463	-5.34431	9.07615e-08	8.73561e-07
TC009649-RA	93.0405	-1.26781	0.192545	-6.58447	4.56517e-11	7.5471e-10
TC008734-RA	8885.16	-1.26668	0.174811	-7.24604	4.29138e-13	9.40926e-12
TC006685-RA	67.6009	-1.26243	0.228821	-5.51711	3.4462e-08	3.59122e-07
TC002659-RA	481.08	-1.26228	0.139387	-9.0559	1.3544e-19	6.1007e-18
TC033781-RA	437.228	-1.26115	0.123282	-10.2298	1.45761e-24	1.04144e-22
TC032816-RA	606.01	-1.25764	0.144328	-8.71379	2.93887e-18	1.13819e-16
TC010105-RA	1632.33	-1.25585	0.217853	-5.76464	8.18302e-09	9.63365e-08
TC034421-RA	29.2762	-1.25582	0.256189	-4.90194	9.48931e-07	7.64061e-06
TC034285-RA	26.6171	-1.25263	0.251641	-4.97785	6.42935e-07	5.37523e-06
TC014155-RA	64.6458	-1.25241	0.226267	-5.53508	3.11085e-08	3.26364e-07
TC000523-RA	28.2828	-1.24862	0.254228	-4.91142	9.04173e-07	7.30863e-06
TC031770-RA	75.6782	-1.24724	0.192622	-6.47506	9.47723e-11	1.48952e-09
TC006879-RA	56.7206	-1.24687	0.2217	-5.62412	1.86453e-08	2.04933e-07
TC034274-RA	68.158	-1.24451	0.207974	-5.98397	2.17757e-09	2.82584e-08
TC014783-RA	140.458	-1.24395	0.179406	-6.9337	4.09974e-12	8.01382e-11
TC011659-RA	200.598	-1.24255	0.124559	-9.97555	1.95012e-23	1.24328e-21
TC004317-RA	658.059	-1.23951	0.120802	-10.2607	1.05905e-24	7.79061e-23
TC014143-RA	1003.51	-1.23864	0.156243	-7.92766	2.23322e-15	6.35318e-14
TC033786-RA	14.6258	-1.23646	0.262851	-4.70403	2.55073e-06	1.90569e-05
TC014134-RA	375.464	-1.2246	0.101261	-12.0935	1.14325e-33	1.77662e-31
TC033771-RB	58.9749	-1.22281	0.207872	-5.88251	4.04085e-09	5.0229e-08
TC031642-RA	93.1525	-1.22064	0.182989	-6.67054	2.54861e-11	4.34627e-10
TC008657-RA	594.15	-1.22042	0.180753	-6.75185	1.45973e-11	2.61867e-10
TC011658-RA	48306.2	-1.21975	0.203161	-6.00387	1.92664e-09	2.51861e-08
TC033459-RA	934.305	-1.21836	0.0813615	-14.9747	1.07522e-50	4.77396e-48
TC032093-RA	239.574	-1.2169	0.152324	-7.98892	1.36125e-15	3.94476e-14
TC031283-RA	1607.56	-1.21548	0.139151	-8.73499	2.4368e-18	9.49663e-17
TC033173-RA	53.7305	-1.21486	0.222368	-5.46328	4.67428e-08	4.77099e-07
TC012121-RA	2289.28	-1.21442	0.13202	-9.19877	3.62067e-20	1.705e-18
TC008675-RA	732.146	-1.2139	0.149807	-8.10313	5.35643e-16	1.64423e-14
TC033275-RA	2533.31	-1.21356	0.0948811	-12.7903	1.85737e-37	4.27609e-35
TC007026-RA	74.5414	-1.20949	0.197898	-6.11169	9.85822e-10	1.34975e-08
TC007167-RA	300.845	-1.20709	0.15037	-8.02745	9.95188e-16	2.93876e-14
TC007135-RA	545.423	-1.20627	0.172591	-6.98915	2.76555e-12	5.52754e-11
TC002618-RA	1069.83	-1.20619	0.114905	-10.4973	8.88607e-26	7.4643e-24
TC008418-RA	78.9984	-1.20396	0.204069	-5.89979	3.6396e-09	4.56584e-08
TC013484-RA	469.24	-1.19864	0.163074	-7.35026	1.97829e-13	4.58845e-12
TC007136-RA	10364.4	-1.19676	0.0826305	-14.4833	1.54478e-47	6.00146e-45
TC015161-RA	28.7862	-1.19294	0.261419	-4.56333	5.0348e-06	3.53431e-05
TC033096-RA	36.2846	-1.1903	0.231573	-5.14007	2.7463e-07	2.4598e-06
TC007427-RA	2958.27	-1.18922	0.116857	-10.1767	2.52002e-24	1.75021e-22
TC010023-RA	107.343	-1.18917	0.181468	-6.55304	5.63766e-11	9.16175e-10
TC015325-RA	781.553	-1.18832	0.150363	-7.90304	2.72172e-15	7.6553e-14
TC033300-RA	567.447	-1.18454	0.151417	-7.82305	5.15587e-15	1.40874e-13
TC033983-RA	16.9768	-1.18294	0.260213	-4.54605	5.46616e-06	3.79638e-05
TC005103-RA	84.3706	-1.18241	0.176828	-6.68678	2.28128e-11	3.93901e-10
TC014100-RA	5897.77	-1.1816	0.196907	-6.00077	1.96378e-09	2.56447e-08
TC002499-RA	709.69	-1.18144	0.147725	-7.99754	1.2693e-15	3.71293e-14
TC013505-RA	471.558	-1.17792	0.137236	-8.58317	9.22945e-18	3.37472e-16
TC014124-RA	1263.65	-1.17493	0.0789358	-14.8846	4.15126e-50	1.72028e-47
TC000723-RA	18.8863	-1.17453	0.254394	-4.61697	3.89377e-06	2.79327e-05
TC011156-RA	82.0367	-1.17288	0.235915	-4.9716	6.6403e-07	5.5367e-06
TC011635-RA	22.8911	-1.17195	0.252023	-4.65017	3.31658e-06	2.42683e-05
TC009805-RA	261.559	-1.17195	0.248105	-4.72359	2.31716e-06	1.74271e-05
TC004597-RA	5286.3	-1.16837	0.183063	-6.38233	1.74416e-10	2.66054e-09
TC034064-RA	26.4735	-1.16636	0.242408	-4.81156	1.49755e-06	1.16287e-05
TC012071-RA	36.5174	-1.16413	0.256298	-4.54209	5.56994e-06	3.85769e-05
TC008197-RA	1724.14	-1.16256	0.130178	-8.9306	4.23687e-19	1.81385e-17
TC008768-RA	15.6655	-1.16151	0.262531	-4.42429	9.67578e-06	6.32104e-05
TC009455-RA	1343.98	-1.16091	0.122444	-9.48116	2.51473e-21	1.31358e-19
TC005822-RA	56.4431	-1.15818	0.217309	-5.32966	9.83955e-08	9.45327e-07
TC012196-RA	10.7774	-1.15708	0.254065	-4.55429	5.25629e-06	3.67114e-05
TC004004-RA	233.777	-1.15469	0.167228	-6.90489	5.02436e-12	9.74459e-11
TC014820-RA	9.61311	-1.15415	0.255247	-4.5217	6.13442e-06	4.20183e-05
TC011604-RA	39.4847	-1.15208	0.241027	-4.77988	1.754e-06	1.34189e-05
TC010066-RA	79.6056	-1.15112	0.217984	-5.28077	1.28644e-07	1.21712e-06
TC002804-RA	406.375	-1.14725	0.153133	-7.49184	6.79171e-14	1.65209e-12
TC014701-RA	164.628	-1.14673	0.147184	-7.79111	6.64229e-15	1.79515e-13
TC009334-RA	538.293	-1.14274	0.133329	-8.57083	1.02745e-17	3.70316e-16
TC032271-RA	293.319	-1.14056	0.128601	-8.86896	7.383e-19	3.06975e-17
TC032973-RA	32.4155	-1.13712	0.250902	-4.53211	5.83969e-06	4.02346e-05
TC005562-RA	1401.04	-1.13338	0.224434	-5.04996	4.41909e-07	3.79993e-06
TC032465-RA	153.962	-1.13099	0.198292	-5.70364	1.17274e-08	1.3388e-07
TC013184-RA	108.566	-1.12681	0.225356	-5.00012	5.72947e-07	4.83492e-06
TC012432-RA	23.7413	-1.12592	0.254358	-4.4265	9.57735e-06	6.26332e-05
TC015152-RA	260.646	-1.12495	0.149301	-7.53476	4.89238e-14	1.21401e-12
TC011656-RA	4967.97	-1.12467	0.190784	-5.89499	3.74697e-09	4.68164e-08
TC013815-RA	155.145	-1.12365	0.167912	-6.69186	2.20349e-11	3.80999e-10
TC005782-RA	231.808	-1.12226	0.168144	-6.67437	2.48304e-11	4.24609e-10
TC006682-RA	11.9666	-1.12123	0.262888	-4.26506	1.99851e-05	0.000121375
TC011671-RA	224.438	-1.12064	0.12572	-8.91377	4.93243e-19	2.08436e-17
TC004948-RA	1807.08	-1.11956	0.140596	-7.96297	1.67963e-15	4.83361e-14
TC002445-RA	2738.57	-1.11849	0.107643	-10.3908	2.73128e-25	2.13555e-23
TC030965-RC	413.107	-1.11218	0.099236	-11.2075	3.74831e-29	4.12381e-27
TC010840-RA	12650.1	-1.11167	0.207069	-5.36862	7.93433e-08	7.76079e-07
TC011461-RB	5019.16	-1.10725	0.0889335	-12.4503	1.39292e-35	2.5846e-33
TC003369-RA	27.3806	-1.10227	0.244609	-4.50624	6.59856e-06	4.50485e-05
TC006727-RA	20970.6	-1.10129	0.179506	-6.13507	8.51208e-10	1.17842e-08
TC032610-RA	108.274	-1.09842	0.187495	-5.85843	4.67276e-09	5.75166e-08
TC006393-RA	163.939	-1.09675	0.156498	-7.00808	2.41608e-12	4.86819e-11
TC012499-RA	78.9274	-1.08972	0.248545	-4.38439	1.16312e-05	7.46897e-05
TC015208-RA	43.3991	-1.08928	0.250092	-4.3555	1.32766e-05	8.40017e-05
TC008277-RA	22.8012	-1.08748	0.258649	-4.20444	2.61727e-05	0.000154428
TC008298-RA	91.1324	-1.08747	0.184788	-5.885	3.98062e-09	4.95366e-08
TC014346-RA	84.7415	-1.08555	0.212171	-5.11639	3.11431e-07	2.75973e-06
TC033840-RA	339.645	-1.08466	0.15291	-7.09348	1.30785e-12	2.70986e-11
TC031066-RA	169.453	-1.08227	0.153757	-7.03883	1.93854e-12	3.9379e-11
TC011769-RA	11502.3	-1.08022	0.0866955	-12.46	1.23395e-35	2.32432e-33
TC008588-RA	32.1884	-1.07885	0.228028	-4.73121	2.23189e-06	1.68776e-05
TC000446-RA	181.795	-1.07792	0.170154	-6.33495	2.37426e-10	3.56483e-09
TC001120-RA	36.724	-1.07689	0.262493	-4.10254	4.08647e-05	0.000230708
TC010803-RA	3008.22	-1.07183	0.149531	-7.16798	7.61138e-13	1.62028e-11
TC000543-RA	659.647	-1.07066	0.126929	-8.43513	3.30844e-17	1.15211e-15
TC002444-RA	2410.37	-1.07026	0.125078	-8.55675	1.16099e-17	4.15947e-16
TC001429-RB	212.16	-1.06793	0.250116	-4.26972	1.9572e-05	0.000119216
TC012457-RA	859.18	-1.0658	0.0899919	-11.8433	2.33006e-32	3.18323e-30
TC013418-RA	1795.11	-1.06519	0.103727	-10.2692	9.7018e-25	7.26583e-23
TC002441-RA	5070.51	-1.06371	0.0827265	-12.8582	7.74042e-38	1.81564e-35
TC008400-RA	45.0573	-1.06278	0.232121	-4.57856	4.6818e-06	3.30706e-05
TC031731-RA	182.581	-1.06269	0.255782	-4.15467	3.25758e-05	0.000188276
TC034108-RC	29287.9	-1.05883	0.125002	-8.47055	2.4423e-17	8.60132e-16
TC034720-RA	229.35	-1.0576	0.225984	-4.67999	2.86887e-06	2.1217e-05
TC004441-RA	353.985	-1.05607	0.159445	-6.6234	3.51023e-11	5.87338e-10
TC032848-RA	165.821	-1.0535	0.157746	-6.67849	2.41419e-11	4.15696e-10
TC012246-RA	571.397	-1.0481	0.104676	-10.0128	1.33864e-23	8.66772e-22
TC008407-RA	1244.27	-1.0474	0.166574	-6.2879	3.21784e-10	4.74546e-09
TC034967-RA	235.28	-1.0473	0.142617	-7.34341	2.08219e-13	4.79365e-12
TC005455-RA	8.33625	-1.04694	0.247213	-4.235	2.28556e-05	0.000136803
TC008790-RA	286.582	-1.04682	0.125381	-8.34917	6.87444e-17	2.28511e-15
TC001262-RA	10.5109	-1.04652	0.259068	-4.03955	5.35537e-05	0.000294202
TC002785-RB	15.3716	-1.04464	0.262041	-3.98655	6.70411e-05	0.000361272
TC033626-RA	24.0753	-1.04273	0.247928	-4.20577	2.602e-05	0.000153745
TC032782-RA	65.1911	-1.03527	0.195397	-5.29828	1.16901e-07	1.11536e-06
TC003348-RA	137.925	-1.03446	0.141158	-7.32837	2.32965e-13	5.31416e-12
TC000635-RA	377.431	-1.03428	0.120652	-8.57245	1.01309e-17	3.68267e-16
TC035050-RA	17.8798	-1.03385	0.262938	-3.93192	8.42714e-05	0.000442238
TC005409-RA	77.7709	-1.03139	0.21862	-4.71772	2.385e-06	1.7894e-05
TC034002-RF	887.042	-1.0305	0.181557	-5.67591	1.37956e-08	1.55384e-07
TC014700-RA	108.309	-1.0301	0.174762	-5.89432	3.76228e-09	4.69605e-08
TC030965-RD	122.839	-1.03007	0.202871	-5.07747	3.82491e-07	3.34397e-06
TC009891-RA	264.887	-1.02946	0.140774	-7.31287	2.61491e-13	5.91066e-12
TC014517-RA	1150.6	-1.02901	0.134585	-7.6458	2.07644e-14	5.40047e-13
TC006767-RA	57.6108	-1.02844	0.231131	-4.44961	8.60278e-06	5.69185e-05
TC031645-RA	53.9867	-1.02775	0.254783	-4.03382	5.48769e-05	0.000300807
TC011724-RA	821.774	-1.02547	0.106631	-9.617	6.77761e-22	3.74485e-20
TC010675-RA	340.087	-1.02525	0.197722	-5.18528	2.15689e-07	1.96443e-06
TC000174-RA	448.979	-1.02495	0.169703	-6.03967	1.54429e-09	2.06215e-08
TC031371-RA	1046.6	-1.02352	0.134554	-7.60676	2.81059e-14	7.1601e-13
TC032142-RA	128.369	-1.01964	0.178683	-5.70641	1.15383e-08	1.31963e-07
TC008243-RA	2395.6	-1.01842	0.118237	-8.6134	7.09282e-18	2.62434e-16
TC003105-RA	52.9721	-1.01802	0.246845	-4.12411	3.72174e-05	0.000212339
TC000543-RB	1717.35	-1.0143	0.140494	-7.21954	5.21634e-13	1.13373e-11
TC014386-RA	84.422	-1.01329	0.223068	-4.54255	5.55789e-06	3.85149e-05
TC012187-RA	163.277	-1.01261	0.140157	-7.22481	5.01795e-13	1.09637e-11
TC002906-RA	4989.17	-1.01046	0.103688	-9.74513	1.93526e-22	1.14568e-20
TC008209-RA	30.6644	-1.00922	0.251214	-4.01737	5.88501e-05	0.000320747
TC001054-RA	222.406	-1.00752	0.163447	-6.16418	7.08483e-10	9.98624e-09
TC034034-RA	635.718	-1.0063	0.125942	-7.99012	1.3481e-15	3.91579e-14
TC010406-RB	23.8899	-1.00499	0.244971	-4.1025	4.08711e-05	0.000230708
TC007261-RA	278.469	-1.00377	0.147572	-6.80188	1.03265e-11	1.92185e-10
TC005479-RA	1159.48	-0.99958	0.140496	-7.11467	1.12184e-12	2.35986e-11
TC034002-RH	636.067	-0.997876	0.162535	-6.13945	8.28059e-10	1.15022e-08
TC032870-RA	253.016	-0.997673	0.130618	-7.63812	2.20409e-14	5.69673e-13
TC010028-RA	463.33	-0.996967	0.137143	-7.26954	3.60722e-13	7.99375e-12
TC031375-RA	1169.13	-0.99641	0.104631	-9.52313	1.6804e-21	8.92764e-20
TC011651-RA	1357.02	-0.993982	0.1483	-6.70251	2.04873e-11	3.58226e-10
TC012177-RA	4190.46	-0.992235	0.10542	-9.41218	4.85953e-21	2.47597e-19
TC002090-RA	35.4692	-0.992093	0.256634	-3.8658	0.000110727	0.000563575
TC008803-RA	502.663	-0.989486	0.0975617	-10.1422	3.59075e-24	2.43935e-22
TC002343-RA	115.396	-0.988984	0.251574	-3.93118	8.45296e-05	0.000442761
TC000165-RA	917.656	-0.987029	0.121028	-8.15541	3.48004e-16	1.0816e-14
TC013411-RA	29.2453	-0.986566	0.251484	-3.92298	8.74616e-05	0.000456666
TC009694-RA	22.6391	-0.986237	0.24518	-4.02251	5.75818e-05	0.000314248
TC015381-RA	159.3	-0.985873	0.176371	-5.58978	2.27357e-08	2.44507e-07
TC010480-RA	46.9793	-0.982104	0.217097	-4.52381	6.07362e-06	4.16296e-05
TC010109-RA	501.185	-0.982087	0.11491	-8.54658	1.26788e-17	4.52941e-16
TC008439-RA	95.4118	-0.981601	0.196109	-5.00538	5.57516e-07	4.71179e-06
TC033209-RA	91.0545	-0.978056	0.22443	-4.35795	1.31286e-05	8.31903e-05
TC006530-RB	253.431	-0.977838	0.190827	-5.12422	2.98777e-07	2.66265e-06
TC010578-RA	606.42	-0.976458	0.0939827	-10.3898	2.76042e-25	2.14484e-23
TC009697-RA	19.3848	-0.976332	0.254911	-3.83008	0.000128101	0.000644756
TC010675-RC	296.865	-0.97607	0.167754	-5.81847	5.9388e-09	7.18202e-08
TC034814-RA	37.2369	-0.975862	0.223971	-4.35709	1.31801e-05	8.34718e-05
TC011877-RA	3218.26	-0.97466	0.0995176	-9.79384	1.1966e-22	7.152e-21
TC000431-RA	1916.59	-0.974545	0.10349	-9.41684	4.64873e-21	2.37831e-19
TC004313-RB	33.4495	-0.974495	0.254551	-3.82828	0.000129041	0.000649057
TC003992-RA	1138.8	-0.974113	0.177267	-5.49517	3.90338e-08	4.03381e-07
TC032642-RB	1176.94	-0.97391	0.122775	-7.93249	2.148e-15	6.12477e-14
TC016299-RA	195.673	-0.973729	0.175804	-5.53874	3.04664e-08	3.20167e-07
TC014534-RA	1480.89	-0.973221	0.119404	-8.15066	3.61929e-16	1.11928e-14
TC008404-RA	54.2089	-0.970882	0.217686	-4.46001	8.1957e-06	5.45217e-05
TC031730-RA	416.024	-0.969485	0.217865	-4.44994	8.58958e-06	5.68613e-05
TC000879-RA	19.2512	-0.968657	0.25331	-3.82399	0.000131309	0.000658237
TC003400-RA	176.535	-0.96847	0.149283	-6.48746	8.72975e-11	1.37552e-09
TC031641-RA	20.511	-0.966721	0.259363	-3.72729	0.000193546	0.000925092
TC033340-RA	169.56	-0.965728	0.156731	-6.16169	7.19746e-10	1.0122e-08
TC011736-RA	21.8633	-0.965347	0.254716	-3.78989	0.000150715	0.000740883
TC006181-RA	47.7582	-0.963872	0.237677	-4.05538	5.0053e-05	0.000276437
TC031264-RA	121.865	-0.962778	0.161794	-5.95066	2.67066e-09	3.42286e-08
TC014634-RB	1712.47	-0.962221	0.165235	-5.82333	5.76853e-09	6.9897e-08
TC012289-RA	305.278	-0.961735	0.191772	-5.015	5.30341e-07	4.49741e-06
TC031632-RA	2142.15	-0.959741	0.116561	-8.23382	1.81343e-16	5.79552e-15
TC002431-RA	700.294	-0.959627	0.0917479	-10.4594	1.3271e-25	1.08543e-23
TC013560-RA	6932.85	-0.959139	0.103487	-9.26821	1.89293e-20	9.19254e-19
TC008276-RA	66.9019	-0.958177	0.252967	-3.78776	0.000152014	0.000744616
TC010955-RA	70.7732	-0.956399	0.235696	-4.05776	4.95457e-05	0.000273757
TC032445-RA	725.564	-0.954849	0.1016	-9.39813	5.55439e-21	2.807e-19
TC012704-RA	5137.52	-0.954397	0.0917182	-10.4058	2.33383e-25	1.83634e-23
TC011349-RA	48.2762	-0.954096	0.241257	-3.95468	7.6636e-05	0.000405766
TC007429-RA	186.341	-0.954037	0.173025	-5.51387	3.51019e-08	3.64263e-07
TC032913-RA	19.1277	-0.952481	0.254338	-3.74494	0.000180436	0.000870125
TC001075-RA	11.698	-0.950529	0.262761	-3.61747	0.000297496	0.00136173
TC031403-RA	87.8269	-0.950327	0.174906	-5.43337	5.52989e-08	5.5621e-07
TC015466-RA	16.7904	-0.948809	0.263198	-3.60493	0.000312242	0.00141982
TC001023-RA	705.699	-0.948481	0.130518	-7.26703	3.67479e-13	8.11457e-12
TC001491-RA	492.19	-0.947396	0.216679	-4.37236	1.22912e-05	7.85628e-05
TC011142-RA	59.4319	-0.945445	0.226619	-4.17195	3.02003e-05	0.000175937
TC034468-RA	40.6314	-0.939536	0.223316	-4.2072	2.58556e-05	0.000152992
TC007136-RB	8226.75	-0.939421	0.0911712	-10.3039	6.76485e-25	5.12808e-23
TC015992-RA	292.379	-0.938803	0.149726	-6.27015	3.60698e-10	5.29422e-09
TC010489-RA	289.821	-0.938473	0.143217	-6.55283	5.64579e-11	9.16298e-10
TC007264-RA	1808.74	-0.938366	0.099285	-9.45123	3.34859e-21	1.72737e-19
TC033971-RA	3300.16	-0.937757	0.0914393	-10.2555	1.11786e-24	8.17481e-23
TC012301-RA	3176.3	-0.937077	0.0815167	-11.4955	1.38939e-30	1.64504e-28
TC008240-RA	1028.51	-0.934948	0.11584	-8.07105	6.96979e-16	2.10312e-14
TC003176-RA	32.4612	-0.932776	0.241292	-3.86575	0.000110747	0.000563575
TC032094-RA	60.8133	-0.927166	0.260875	-3.55407	0.000379318	0.00169021
TC012990-RA	4638.91	-0.926962	0.110628	-8.37907	5.33454e-17	1.79726e-15
TC033317-RA	836.172	-0.926648	0.119753	-7.738	1.00991e-14	2.70004e-13
TC015325-RB	123.197	-0.926268	0.248207	-3.73183	0.000190092	0.000910684
TC001139-RA	73.0805	-0.92593	0.201615	-4.59256	4.37847e-06	3.11046e-05
TC008058-RA	16589.5	-0.924369	0.066682	-13.8624	1.07097e-43	3.17009e-41
TC030780-RB	335.756	-0.922836	0.100795	-9.1556	5.40589e-20	2.50769e-18
TC015393-RA	318.128	-0.921709	0.182408	-5.05301	4.34905e-07	3.75864e-06
TC015221-RA	341.609	-0.920801	0.0905424	-10.1698	2.70374e-24	1.85706e-22
TC033520-RA	1295.44	-0.920139	0.065384	-14.0728	5.57866e-45	1.73385e-42
TC032197-RA	2260.42	-0.915846	0.119113	-7.68889	1.48413e-14	3.89255e-13
TC001278-RB	1113.34	-0.913427	0.132221	-6.90834	4.90341e-12	9.53009e-11
TC033206-RC	259.058	-0.912283	0.141993	-6.42483	1.32019e-10	2.04391e-09
TC034906-RA	57.2028	-0.911491	0.228451	-3.98987	6.6109e-05	0.000357023
TC015598-RA	195.376	-0.909326	0.160807	-5.65478	1.56045e-08	1.73987e-07
TC030675-RA	2527.04	-0.908731	0.107841	-8.42655	3.56006e-17	1.23283e-15
TC033681-RA	83.8754	-0.908582	0.192048	-4.73102	2.23396e-06	1.6883e-05
TC008921-RC	89.5131	-0.907133	0.246479	-3.68036	0.000232902	0.00108933
TC034131-RA	95.7826	-0.906976	0.183548	-4.94136	7.75796e-07	6.37877e-06
TC012380-RA	388.499	-0.90652	0.139761	-6.4862	8.80299e-11	1.3853e-09
TC000086-RA	3865.55	-0.906516	0.0944782	-9.59497	8.39452e-22	4.57722e-20
TC007047-RA	959.511	-0.905032	0.12438	-7.27635	3.4298e-13	7.65516e-12
TC031397-RA	885.73	-0.904296	0.161293	-5.60653	2.06426e-08	2.24522e-07
TC031535-RA	19.8863	-0.90249	0.26139	-3.45266	0.000555096	0.00236092
TC014691-RA	200.128	-0.899987	0.148142	-6.07517	1.23854e-09	1.67364e-08
TC008454-RA	732.45	-0.898665	0.16153	-5.56347	2.64457e-08	2.81002e-07
TC006596-RA	1522.37	-0.898302	0.090635	-9.9112	3.72134e-23	2.33655e-21
TC034417-RA	48.4669	-0.896535	0.218916	-4.09533	4.21569e-05	0.000236933
TC001228-RA	2138.74	-0.896247	0.0906137	-9.89086	4.56108e-23	2.84941e-21
TC003915-RA	24.318	-0.895524	0.238442	-3.75574	0.000172833	0.000836381
TC012285-RA	877.806	-0.894148	0.155903	-5.73529	9.73437e-09	1.12784e-07
TC014795-RA	2700.03	-0.893684	0.0975982	-9.15677	5.34751e-20	2.4899e-18
TC007894-RA	5834.82	-0.891684	0.117078	-7.61618	2.61289e-14	6.69762e-13
TC005500-RB	22685.3	-0.889615	0.109096	-8.15444	3.50812e-16	1.08761e-14
TC010951-RA	73.3768	-0.886488	0.209165	-4.23823	2.25293e-05	0.000135307
TC005233-RA	1007.76	-0.886439	0.10523	-8.42386	3.6429e-17	1.25801e-15
TC010434-RB	393.585	-0.886148	0.219171	-4.04318	5.27318e-05	0.0002902
TC005858-RB	776.922	-0.885948	0.0886304	-9.99598	1.58705e-23	1.01702e-21
TC030629-RA	60.0545	-0.885934	0.257097	-3.44591	0.000569141	0.0024124
TC032322-RA	47.392	-0.885214	0.242933	-3.64386	0.000268582	0.00123896
TC009333-RA	6201.92	-0.883215	0.22567	-3.91375	9.08738e-05	0.000472894
TC011644-RA	8448.3	-0.883195	0.0744618	-11.861	1.88612e-32	2.63463e-30
TC007097-RA	382.836	-0.879201	0.124178	-7.08018	1.43965e-12	2.96811e-11
TC011827-RA	149.978	-0.875587	0.163614	-5.35153	8.72125e-08	8.45071e-07
TC006223-RA	337.196	-0.875438	0.109244	-8.01359	1.1141e-15	3.2821e-14
TC016223-RA	835.769	-0.874972	0.0746092	-11.7274	9.22584e-32	1.18243e-29
TC030965-RA	520.844	-0.874281	0.116123	-7.52893	5.11573e-14	1.26439e-12
TC034103-RA	28.5686	-0.873083	0.248037	-3.51996	0.000431607	0.00189602
TC011235-RA	31.8392	-0.872759	0.233145	-3.74341	0.00018154	0.000875107
TC000964-RA	83.4873	-0.872694	0.221226	-3.9448	7.98658e-05	0.00042161
TC032197-RB	511.475	-0.871397	0.127109	-6.8555	7.1063e-12	1.35499e-10
TC034542-RA	21.8614	-0.86972	0.263166	-3.30484	0.000950308	0.00378904
TC010192-RA	10.4306	-0.8696	0.263065	-3.30565	0.00094758	0.00378302
TC009659-RA	13.3023	-0.86746	0.263181	-3.29606	0.000980519	0.003897
TC031053-RA	438.685	-0.866818	0.145386	-5.96219	2.4888e-09	3.20298e-08
TC032290-RA	953.8	-0.866105	0.118206	-7.32706	2.35261e-13	5.3567e-12
TC011664-RA	42.0372	-0.864061	0.219377	-3.9387	8.1924e-05	0.000431559
TC033053-RC	645.649	-0.863159	0.106966	-8.06949	7.05931e-16	2.12497e-14
TC030448-RA	78.6958	-0.859659	0.223132	-3.85269	0.000116827	0.000592091
TC010995-RA	2306.44	-0.859095	0.0897453	-9.57259	1.04263e-21	5.66028e-20
TC011883-RA	219.966	-0.858741	0.134246	-6.39676	1.58707e-10	2.44189e-09
TC015203-RA	10.1895	-0.858493	0.263153	-3.26233	0.001105	0.00433083
TC015295-RA	61.1772	-0.858422	0.190195	-4.51338	6.38011e-06	4.3629e-05
TC003485-RA	4601.39	-0.858078	0.0898729	-9.54768	1.3263e-21	7.07662e-20
TC005454-RA	21.617	-0.857291	0.260071	-3.29638	0.000979411	0.00389633
TC008296-RA	533.407	-0.85714	0.137376	-6.23935	4.39397e-10	6.35924e-09
TC030046-RA	87.055	-0.85649	0.188318	-4.5481	5.41337e-06	3.76814e-05
TC003368-RA	145.268	-0.85456	0.176768	-4.83436	1.33577e-06	1.0464e-05
TC033225-RC	476.988	-0.853744	0.141557	-6.03108	1.62868e-09	2.16322e-08
TC030993-RA	95.3365	-0.853295	0.17298	-4.93291	8.10117e-07	6.61285e-06
TC005375-RA	44858.1	-0.853014	0.258075	-3.3053	0.000948761	0.00378433
TC008706-RA	104.176	-0.851517	0.162328	-5.24567	1.55715e-07	1.45116e-06
TC013508-RA	596.236	-0.851398	0.134324	-6.33839	2.32183e-10	3.49033e-09
TC033051-RA	72.0978	-0.851127	0.185458	-4.58933	4.44682e-06	3.15361e-05
TC032581-RA	118.48	-0.850864	0.198208	-4.29278	1.76449e-05	0.000109027
TC032183-RB	233.383	-0.850748	0.117048	-7.26837	3.63856e-13	8.04886e-12
TC016174-RA	250.017	-0.850409	0.136135	-6.24679	4.18981e-10	6.09213e-09
TC031177-RA	363.007	-0.849496	0.239276	-3.55028	0.000384817	0.00171225
TC009366-RA	351.141	-0.849163	0.151574	-5.60229	2.1154e-08	2.29282e-07
TC016278-RA	76.7975	-0.848756	0.207769	-4.0851	4.40587e-05	0.000246396
TC000753-RA	158.296	-0.848219	0.166372	-5.09833	3.42654e-07	3.02763e-06
TC012019-RA	453.628	-0.847158	0.0961889	-8.80723	1.28273e-18	5.19443e-17
TC000511-RA	510.201	-0.847042	0.121394	-6.97765	3.00165e-12	5.98021e-11
TC002550-RB	619.031	-0.84676	0.0966185	-8.76396	1.88517e-18	7.46381e-17
TC011533-RA	146.663	-0.846549	0.162606	-5.20612	1.92831e-07	1.77051e-06
TC006491-RA	14.308	-0.84585	0.263072	-3.21527	0.0013032	0.00502524
TC015372-RA	3447.98	-0.845578	0.196404	-4.30529	1.66767e-05	0.000103456
TC034286-RA	72.891	-0.84347	0.200078	-4.2157	2.49007e-05	0.000147764
TC007733-RA	95.423	-0.843075	0.211591	-3.98445	6.76367e-05	0.000364008
TC032266-RA	273.309	-0.842987	0.151921	-5.54884	2.87571e-08	3.03745e-07
TC012390-RA	4204.23	-0.841794	0.0929721	-9.05426	1.37492e-19	6.17076e-18
TC011428-RA	170.5	-0.839357	0.202619	-4.14253	3.43488e-05	0.000197679
TC034108-RB	26666.8	-0.838813	0.125226	-6.69841	2.10696e-11	3.67889e-10
TC032052-RA	35.6918	-0.837789	0.23251	-3.60324	0.000314274	0.00142802
TC003649-RA	2205.93	-0.837117	0.0743259	-11.2628	2.00341e-29	2.24382e-27
TC009127-RA	181.079	-0.834768	0.203291	-4.10627	4.02102e-05	0.000227534
TC009720-RA	1166.63	-0.834587	0.0912389	-9.14726	5.83936e-20	2.6887e-18
TC009714-RA	72.4095	-0.83439	0.193754	-4.30645	1.65894e-05	0.000103017
TC010240-RA	64.3773	-0.830675	0.227614	-3.64949	0.000262757	0.0012148
TC014604-RC	189.36	-0.829899	0.228292	-3.63525	0.000277713	0.00127777
TC034141-RA	242.363	-0.828184	0.18469	-4.48419	7.31917e-06	4.93449e-05
TC032766-RA	26.47	-0.827409	0.25616	-3.23005	0.00123767	0.00480684
TC034056-RA	945.934	-0.825413	0.0758023	-10.889	1.30031e-27	1.29324e-25
TC006465-RA	339.897	-0.82335	0.145502	-5.65867	1.52551e-08	1.70704e-07
TC012276-RA	268.071	-0.822103	0.124662	-6.59467	4.26204e-11	7.08365e-10
TC008849-RA	2113.32	-0.821243	0.0777376	-10.5643	4.36241e-26	3.74024e-24
TC015652-RA	59.8508	-0.819021	0.20826	-3.93269	8.39993e-05	0.000440997
TC032444-RB	294.469	-0.818878	0.18178	-4.50478	6.64425e-06	4.53355e-05
TC007939-RA	64.668	-0.81811	0.206055	-3.97034	7.17693e-05	0.000383923
TC006262-RA	23.3232	-0.817993	0.248984	-3.28533	0.00101863	0.00402403
TC008809-RA	37.0957	-0.817964	0.236513	-3.45842	0.000543345	0.00231966
TC014819-RA	1372.1	-0.816897	0.0923243	-8.84813	8.89976e-19	3.66364e-17
TC013258-RA	188.764	-0.815638	0.163551	-4.98706	6.13058e-07	5.16015e-06
TC033990-RB	141.114	-0.814666	0.150782	-5.40296	6.55515e-08	6.50388e-07
TC005240-RA	128.707	-0.814141	0.22141	-3.67707	0.000235928	0.00110183
TC015688-RA	610.203	-0.812746	0.132812	-6.11952	9.38601e-10	1.28794e-08
TC007340-RA	99.8275	-0.812637	0.189232	-4.29439	1.75171e-05	0.000108345
TC001141-RA	66.4626	-0.811837	0.193115	-4.20391	2.62347e-05	0.00015472
TC006656-RA	90.1854	-0.810572	0.174522	-4.64454	3.40842e-06	2.48454e-05
TC016191-RA	143.593	-0.810491	0.166358	-4.87196	1.10495e-06	8.76626e-06
TC032040-RA	291.721	-0.810306	0.123169	-6.57882	4.74197e-11	7.81252e-10
TC033181-RA	209.85	-0.810081	0.167626	-4.83266	1.34724e-06	1.05405e-05
TC034246-RA	63.3362	-0.807939	0.205524	-3.93113	8.45492e-05	0.000442761
TC008584-RA	593.421	-0.807664	0.130103	-6.20786	5.37116e-10	7.68403e-09
TC001141-RC	272.762	-0.80135	0.140286	-5.71226	1.11489e-08	1.28217e-07
TC003326-RA	51571.9	-0.800848	0.100433	-7.97395	1.53687e-15	4.43636e-14
TC006219-RB	767.776	-0.800306	0.2386	-3.35417	0.000796029	0.00322879
TC008247-RA	165.153	-0.798754	0.151468	-5.27342	1.33902e-07	1.26302e-06
TC007174-RA	43.7943	-0.798036	0.199338	-4.00343	6.24302e-05	0.000338479
TC032396-RA	52.8118	-0.796432	0.22606	-3.5231	0.000426537	0.00187706
TC034772-RA	51.2469	-0.795753	0.23671	-3.36172	0.000774588	0.00315417
TC008299-RA	92.0717	-0.793832	0.247249	-3.21066	0.00132433	0.00510196
TC034314-RA	254.407	-0.792552	0.141525	-5.60007	2.14266e-08	2.31631e-07
TC007583-RA	190.948	-0.792514	0.150085	-5.28043	1.28884e-07	1.21847e-06
TC006610-RA	5213.94	-0.792377	0.120851	-6.55666	5.50274e-11	8.95419e-10
TC007559-RA	43.7014	-0.792222	0.232912	-3.40137	0.000670487	0.00278872
TC010939-RA	23.915	-0.791261	0.2623	-3.01663	0.00255602	0.00909195
TC014532-RA	338.626	-0.791156	0.190021	-4.16353	3.13368e-05	0.000181984
TC007619-RB	67.7064	-0.790565	0.196153	-4.03034	5.56958e-05	0.000305027
TC034659-RA	8.00283	-0.790034	0.260122	-3.03717	0.00238808	0.00857806
TC015406-RA	1498.21	-0.789191	0.0935372	-8.43719	3.25066e-17	1.13517e-15
TC034001-RA	24752.5	-0.7883	0.0829333	-9.50523	1.9961e-21	1.05151e-19
TC010049-RA	25.6012	-0.788004	0.252266	-3.12371	0.00178589	0.00663149
TC004921-RA	560.005	-0.784443	0.191747	-4.09102	4.29474e-05	0.000240722
TC004383-RA	1711.72	-0.783734	0.0906075	-8.64977	5.16035e-18	1.93233e-16
TC030240-RA	195.452	-0.783021	0.162737	-4.81158	1.4974e-06	1.16287e-05
TC000480-RA	465.912	-0.782858	0.0946702	-8.26931	1.34731e-16	4.36192e-15
TC030950-RC	252.339	-0.782506	0.149972	-5.21768	1.81177e-07	1.66844e-06
TC034091-RA	418.831	-0.78225	0.127174	-6.151	7.69936e-10	1.07308e-08
TC012501-RA	154.353	-0.781821	0.18809	-4.15663	3.22971e-05	0.000187063
TC005751-RA	116.279	-0.78012	0.171388	-4.55178	5.31938e-06	3.70687e-05
TC000394-RD	40.1268	-0.779936	0.251549	-3.10053	0.00193174	0.00712412
TC007430-RA	519.349	-0.779329	0.123435	-6.31367	2.72495e-10	4.07661e-09
TC014149-RA	548.918	-0.778627	0.202811	-3.83918	0.000123448	0.000623611
TC010774-RA	2956.97	-0.776514	0.063533	-12.2222	2.36541e-34	3.9209e-32
TC007349-RA	238.57	-0.776489	0.176951	-4.38817	1.14309e-05	7.34793e-05
TC004599-RA	152.02	-0.776084	0.166716	-4.65513	3.23772e-06	2.37611e-05
TC007252-RA	809.553	-0.775027	0.146757	-5.28103	1.28463e-07	1.21634e-06
TC007517-RA	69.7808	-0.774963	0.176131	-4.39993	1.08287e-05	7.00431e-05
TC032401-RB	91.6083	-0.774715	0.17345	-4.4665	7.95089e-06	5.30856e-05
TC010668-RA	340.199	-0.773547	0.194127	-3.98475	6.75505e-05	0.000363702
TC007720-RA	123.975	-0.772408	0.157019	-4.9192	8.68986e-07	7.05633e-06
TC000933-RA	20529.3	-0.771828	0.0740148	-10.428	1.8469e-25	1.48133e-23
TC031633-RA	475.519	-0.771711	0.103929	-7.42535	1.12479e-13	2.67882e-12
TC003343-RA	77.7617	-0.770732	0.208313	-3.69987	0.000215713	0.00101623
TC016303-RA	88.4111	-0.770682	0.199519	-3.8627	0.000112142	0.000569971
TC004242-RA	86.7566	-0.769944	0.198436	-3.88006	0.000104429	0.000534484
TC011846-RA	60.3455	-0.768543	0.206342	-3.7246	0.000195623	0.000933227
TC033810-RA	51.2964	-0.768339	0.203196	-3.78127	0.000156032	0.000761596
TC033339-RA	238.145	-0.76587	0.153118	-5.00183	5.67898e-07	4.79627e-06
TC030730-RA	2652.3	-0.765268	0.0900542	-8.49787	1.93109e-17	6.83969e-16
TC008240-RB	4703.73	-0.764898	0.0704522	-10.857	1.84786e-27	1.78082e-25
TC033609-RA	1214.52	-0.763783	0.081419	-9.38089	6.54175e-21	3.27931e-19
TC033929-RB	382.051	-0.76313	0.0959468	-7.95368	1.81053e-15	5.19828e-14
TC006698-RA	55.137	-0.761675	0.218921	-3.47923	0.000502853	0.00216914
TC032179-RA	641.773	-0.756937	0.111555	-6.78532	1.15826e-11	2.13009e-10
TC009178-RA	64.1365	-0.756814	0.230252	-3.28689	0.00101301	0.00400436
TC006646-RA	11.8135	-0.756094	0.252702	-2.99204	0.00277121	0.00975415
TC012520-RA	1956.93	-0.755501	0.098661	-7.65755	1.89518e-14	4.93938e-13
TC015646-RA	26.9943	-0.754419	0.244206	-3.08927	0.00200647	0.00738
TC011653-RA	89.9008	-0.754318	0.158638	-4.75497	1.98477e-06	1.51128e-05
TC033861-RA	162.249	-0.754152	0.16106	-4.68244	2.83478e-06	2.10274e-05
TC005352-RA	120.982	-0.753759	0.205897	-3.66085	0.000251378	0.00116653
TC034769-RA	188.095	-0.753476	0.148481	-5.07455	3.88414e-07	3.39098e-06
TC032098-RA	101.793	-0.752739	0.20336	-3.70152	0.000214313	0.00101152
TC013368-RA	215.759	-0.751844	0.11814	-6.364	1.96567e-10	2.97652e-09
TC032812-RA	45.1164	-0.750959	0.219811	-3.41639	0.000634575	0.00265713
TC013682-RA	54.5576	-0.750938	0.229736	-3.2687	0.00108043	0.00424523
TC012096-RA	798.17	-0.750689	0.134447	-5.58352	2.35697e-08	2.53038e-07
TC011914-RA	507.473	-0.750539	0.122152	-6.14431	8.031e-10	1.11679e-08
TC013410-RA	194.788	-0.750288	0.152869	-4.90803	9.19953e-07	7.42171e-06
TC032369-RA	180.61	-0.749653	0.146592	-5.11385	3.15651e-07	2.795e-06
TC003104-RA	157.476	-0.749456	0.208874	-3.58808	0.000333118	0.00150048
TC034242-RA	77.6662	-0.748529	0.181063	-4.13408	3.56378e-05	0.000204453
TC031361-RB	868.261	-0.748377	0.120187	-6.22678	4.76104e-10	6.85061e-09
TC006768-RA	166.158	-0.746636	0.137088	-5.44641	5.13977e-08	5.19916e-07
TC010081-RA	516.364	-0.745701	0.147135	-5.06816	4.01687e-07	3.50195e-06
TC012811-RA	59.5695	-0.74451	0.216209	-3.44347	0.000574293	0.00243092
TC032818-RA	126.916	-0.7435	0.170544	-4.35958	1.30312e-05	8.27394e-05
TC004444-RA	416.493	-0.743436	0.116195	-6.39817	1.57252e-10	2.4225e-09
TC002193-RA	274.909	-0.743047	0.199689	-3.72102	0.00019842	0.000945118
TC008262-RA	1463.31	-0.742846	0.0623785	-11.9087	1.06653e-32	1.52403e-30
TC014051-RA	151.192	-0.742799	0.137426	-5.40507	6.47845e-08	6.43292e-07
TC009198-RA	63.5951	-0.742399	0.194396	-3.819	0.000133993	0.000670612
TC010646-RA	128.019	-0.741398	0.205999	-3.59904	0.000319388	0.00144755
TC002943-RA	841.173	-0.741028	0.0833823	-8.88711	6.27176e-19	2.61646e-17
TC006060-RA	109.283	-0.740874	0.162542	-4.55804	5.16322e-06	3.61426e-05
TC011601-RA	633.399	-0.740798	0.0778917	-9.51061	1.89539e-21	1.0027e-19
TC011101-RA	503.206	-0.739298	0.128151	-5.76896	7.9764e-09	9.43507e-08
TC034694-RA	293.982	-0.739109	0.141194	-5.2347	1.65254e-07	1.52974e-06
TC033387-RA	414.567	-0.738469	0.125442	-5.88693	3.93432e-09	4.90094e-08
TC032152-RA	154.029	-0.73827	0.135528	-5.44737	5.11206e-08	5.17534e-07
TC002898-RA	559.779	-0.738127	0.097369	-7.58072	3.43641e-14	8.71865e-13
TC006381-RA	191.848	-0.736966	0.13176	-5.59325	2.22861e-08	2.40504e-07
TC010675-RB	575.812	-0.736739	0.162617	-4.53051	5.88426e-06	4.05056e-05
TC012150-RA	52.7064	-0.736099	0.226906	-3.24407	0.00117837	0.00459807
TC010590-RA	75.6546	-0.73591	0.208987	-3.52132	0.000429399	0.00188699
TC016399-RA	1819.26	-0.735091	0.114228	-6.4353	1.23228e-10	1.91735e-09
TC015907-RA	949.327	-0.733906	0.164401	-4.46413	8.03965e-06	5.36207e-05
TC014229-RA	133.222	-0.733435	0.153175	-4.78823	1.68258e-06	1.29122e-05
TC033150-RA	709.95	-0.732403	0.0973481	-7.52355	5.331e-14	1.30978e-12
TC034011-RA	230.517	-0.731476	0.158175	-4.62448	3.75546e-06	2.70184e-05
TC014627-RA	1419.3	-0.729719	0.0733732	-9.9453	2.64365e-23	1.67683e-21
TC034595-RA	469.829	-0.729068	0.111812	-6.5205	7.00715e-11	1.12114e-09
TC033759-RA	254.957	-0.728717	0.112579	-6.47295	9.61056e-11	1.50857e-09
TC033077-RB	460.35	-0.728593	0.185918	-3.9189	8.89541e-05	0.000463875
TC033657-RA	5967.59	-0.72764	0.0742066	-9.80559	1.06524e-22	6.42865e-21
TC004557-RA	1440.75	-0.727314	0.121465	-5.98783	2.12658e-09	2.76544e-08
TC034739-RA	36027.2	-0.727077	0.226713	-3.20704	0.00134109	0.00515216
TC014773-RB	1580.06	-0.726305	0.133092	-5.45718	4.83768e-08	4.9254e-07
TC034594-RA	397.752	-0.725907	0.103034	-7.04532	1.85042e-12	3.76503e-11
TC012094-RA	116.815	-0.725732	0.190737	-3.80488	0.000141875	0.000702425
TC034028-RA	47.6653	-0.724432	0.227965	-3.17782	0.00148385	0.00562587
TC016388-RA	656.498	-0.724359	0.102445	-7.07075	1.54101e-12	3.16658e-11
TC009648-RA	162.417	-0.724119	0.237874	-3.04413	0.00233351	0.00841364
TC013967-RA	325.641	-0.723403	0.184998	-3.91033	9.21705e-05	0.00047924
TC001179-RA	97.3175	-0.722725	0.18959	-3.81204	0.000137825	0.00068675
TC004274-RA	710.334	-0.721615	0.110464	-6.53255	6.46574e-11	1.03853e-09
TC031668-RA	32.1703	-0.720172	0.225211	-3.19777	0.00138496	0.00530269
TC005624-RA	118.821	-0.720007	0.194474	-3.70232	0.000213636	0.00100961
TC033856-RA	5107.46	-0.71798	0.1308	-5.48914	4.03897e-08	4.16356e-07
TC033375-RA	197.835	-0.717558	0.174448	-4.11331	3.90034e-05	0.000221816
TC032368-RA	683.036	-0.714017	0.124103	-5.75344	8.74473e-09	1.01697e-07
TC033726-RA	1444.01	-0.712055	0.120562	-5.90614	3.50227e-09	4.4069e-08
TC011066-RA	1021.8	-0.711912	0.113073	-6.29606	3.05316e-10	4.52946e-09
TC007689-RA	55.1102	-0.711337	0.217504	-3.27045	0.00107378	0.00422442
TC015916-RA	522.793	-0.710423	0.107955	-6.58074	4.68117e-11	7.72859e-10
TC009773-RA	214.331	-0.710271	0.137628	-5.16079	2.45905e-07	2.22172e-06
TC033182-RA	92.8315	-0.710098	0.153452	-4.62749	3.70132e-06	2.66598e-05
TC033695-RA	515.93	-0.70821	0.113171	-6.25786	3.90295e-10	5.68168e-09
TC003144-RA	264.063	-0.707636	0.138303	-5.11655	3.11174e-07	2.75973e-06
TC002947-RA	2978.65	-0.707567	0.0928533	-7.62027	2.53145e-14	6.50226e-13
TC012795-RA	285.661	-0.707449	0.143796	-4.91983	8.66212e-07	7.043e-06
TC032290-RB	1658.92	-0.707378	0.0904959	-7.81669	5.4231e-15	1.47851e-13
TC009532-RA	202.58	-0.707141	0.192168	-3.67981	0.000233406	0.00109096
TC032915-RA	75.4153	-0.707056	0.195769	-3.61169	0.000304209	0.00138821
TC009593-RA	1220.21	-0.705307	0.145957	-4.83228	1.34977e-06	1.0547e-05
TC013413-RA	677.455	-0.704204	0.118861	-5.92459	3.13084e-09	3.9717e-08
TC001632-RA	1078.8	-0.701997	0.0869263	-8.07578	6.70466e-16	2.02804e-14
TC010842-RA	308.817	-0.701584	0.113401	-6.18675	6.14158e-10	8.75598e-09
TC014135-RB	1288.72	-0.701538	0.118576	-5.91635	3.29167e-09	4.16297e-08
TC001375-RA	245.529	-0.701221	0.128435	-5.45973	4.76871e-08	4.86338e-07
TC011061-RA	464.073	-0.701123	0.167964	-4.17426	2.98961e-05	0.000174247
TC030651-RA	47.2167	-0.700663	0.232883	-3.00865	0.00262415	0.00931035
TC034561-RA	347.05	-0.699934	0.116522	-6.00688	1.89123e-09	2.47492e-08
TC033580-RA	3059.1	-0.699069	0.204005	-3.42672	0.000610917	0.00256585
TC013893-RA	1408.27	-0.698864	0.213524	-3.27301	0.0010641	0.00419167
TC032380-RA	85.2467	-0.698785	0.193727	-3.60705	0.000309693	0.00140978
TC014133-RA	33.0586	-0.698277	0.229422	-3.04364	0.00233734	0.00842499
TC001718-RA	73.7449	-0.698184	0.186041	-3.75285	0.000174838	0.000845096
TC014547-RA	2246.76	-0.697775	0.103848	-6.71918	1.82748e-11	3.22259e-10
TC001638-RA	179.406	-0.696124	0.150741	-4.61802	3.8741e-06	2.78076e-05
TC007935-RA	2325.14	-0.695397	0.0926246	-7.50769	6.01794e-14	1.47274e-12
TC033054-RA	105.011	-0.695389	0.186685	-3.72493	0.000195368	0.000933082
TC013646-RA	142.748	-0.694519	0.154478	-4.49592	6.92701e-06	4.70325e-05
TC014392-RA	521.797	-0.693896	0.0878229	-7.90108	2.76494e-15	7.7593e-14
TC008265-RA	346.268	-0.693644	0.101948	-6.80391	1.01814e-11	1.90339e-10
TC005669-RA	3059.58	-0.692991	0.226239	-3.0631	0.00219058	0.00797226
TC015719-RA	167.045	-0.691619	0.210166	-3.29082	0.000998964	0.00395766
TC006594-RA	4097.34	-0.690438	0.0570752	-12.097	1.09561e-33	1.72413e-31
TC007619-RC	82.6169	-0.690414	0.174462	-3.9574	7.57715e-05	0.000401873
TC007762-RA	156.984	-0.690373	0.170968	-4.03801	5.39057e-05	0.000295874
TC007882-RA	1197.66	-0.689482	0.0749246	-9.20234	3.50225e-20	1.65551e-18
TC012679-RA	2088.38	-0.688647	0.123569	-5.57299	2.50402e-08	2.6721e-07
TC012206-RA	85.9133	-0.687945	0.192244	-3.57849	0.000345581	0.00155324
TC012178-RA	230.097	-0.687715	0.223737	-3.07377	0.00211373	0.00772651
TC011477-RB	500.528	-0.687625	0.140956	-4.8783	1.07003e-06	8.50011e-06
TC033435-RA	428.979	-0.687268	0.1144	-6.00757	1.8832e-09	2.46701e-08
TC034998-RA	366.515	-0.68573	0.124778	-5.49562	3.89348e-08	4.02693e-07
TC003532-RA	1855.74	-0.68493	0.0760061	-9.01151	2.0324e-19	8.95636e-18
TC004160-RA	1126.98	-0.68452	0.0848442	-8.06796	7.14799e-16	2.14647e-14
TC007035-RA	424.758	-0.683384	0.127508	-5.35953	8.34393e-08	8.12308e-07
TC007923-RA	1280.78	-0.683153	0.0867823	-7.87203	3.48931e-15	9.70449e-14
TC004522-RA	4036.75	-0.682712	0.0702768	-9.7146	2.61265e-22	1.5321e-20
TC034858-RA	1196.14	-0.682651	0.14712	-4.64009	3.48261e-06	2.53192e-05
TC006804-RA	33.1986	-0.681407	0.219448	-3.10509	0.00190221	0.00702562
TC004701-RA	487.998	-0.680652	0.0920526	-7.39416	1.42308e-13	3.35706e-12
TC003327-RA	939.378	-0.680067	0.148701	-4.57338	4.79912e-06	3.37459e-05
TC032066-RA	312.54	-0.678355	0.199244	-3.40465	0.000662494	0.00276009
TC011676-RA	1197.14	-0.678118	0.182178	-3.72228	0.000197436	0.000940789
TC011094-RA	120.75	-0.677421	0.215976	-3.13656	0.00170942	0.00637611
TC031236-RA	3193.98	-0.676708	0.21133	-3.20214	0.00136411	0.00523093
TC006723-RA	2164.03	-0.67663	0.055243	-12.2483	1.71653e-34	2.92328e-32
TC015160-RA	60.8005	-0.676514	0.209825	-3.22419	0.00126331	0.00488658
TC008730-RA	526.967	-0.676447	0.160596	-4.21209	2.53016e-05	0.000149928
TC034471-RA	461.64	-0.676423	0.115781	-5.84226	5.14988e-09	6.28913e-08
TC004836-RA	164.206	-0.676421	0.123451	-5.47926	4.27118e-08	4.38837e-07
TC011068-RA	3347.75	-0.676307	0.12798	-5.28448	1.26061e-07	1.19725e-06
TC013171-RA	538.458	-0.676177	0.105954	-6.38179	1.75034e-10	2.66554e-09
TC034057-RA	97.34	-0.675381	0.158817	-4.25257	2.11329e-05	0.000127536
TC033084-RA	204.095	-0.674467	0.160388	-4.20523	2.60819e-05	0.000154038
TC011791-RA	3198.3	-0.673897	0.0750611	-8.97798	2.75776e-19	1.19876e-17
TC033417-RA	2596.1	-0.673599	0.204359	-3.29616	0.00098016	0.00389682
TC013741-RA	799.749	-0.672957	0.17656	-3.81148	0.000138137	0.000687881
TC005525-RA	7541.68	-0.67281	0.0918588	-7.3244	2.39969e-13	5.45392e-12
TC032633-RA	418.902	-0.670103	0.175116	-3.82663	0.000129911	0.000652811
TC032542-RA	91.8072	-0.669481	0.175448	-3.81583	0.000135725	0.000677644
TC015320-RA	841.846	-0.668245	0.114266	-5.84813	4.97123e-09	6.0889e-08
TC007561-RA	936.139	-0.66815	0.0995995	-6.70836	1.96823e-11	3.45121e-10
TC010406-RA	105.822	-0.666926	0.188154	-3.54458	0.000393237	0.00174473
TC001448-RB	458.993	-0.66632	0.196747	-3.38668	0.000707442	0.00291512
TC012131-RA	311.48	-0.66593	0.184344	-3.61243	0.000303339	0.00138542
TC031441-RA	1936.1	-0.662754	0.0982848	-6.74321	1.54929e-11	2.76736e-10
TC033860-RA	507.748	-0.662153	0.129151	-5.12698	2.94426e-07	2.62764e-06
TC032630-RA	735.147	-0.661324	0.0790789	-8.36285	6.12235e-17	2.05157e-15
TC000565-RA	474.889	-0.660991	0.130404	-5.06879	4.00344e-07	3.49269e-06
TC034002-RB	921.413	-0.660187	0.162391	-4.06541	4.7948e-05	0.000266349
TC015181-RA	116.541	-0.659362	0.166326	-3.96429	7.36162e-05	0.00039262
TC014135-RA	925.053	-0.659242	0.1306	-5.04779	4.46959e-07	3.84008e-06
TC009343-RA	1020.19	-0.657971	0.0982626	-6.69604	2.14141e-11	3.72707e-10
TC032154-RA	98.279	-0.657431	0.173731	-3.78419	0.000154208	0.000753881
TC031906-RA	459.11	-0.657129	0.157831	-4.1635	3.13407e-05	0.000181984
TC010863-RA	1401.39	-0.656718	0.0683238	-9.61185	7.12595e-22	3.9199e-20
TC034846-RA	378.047	-0.656552	0.161182	-4.07335	4.63411e-05	0.000258121
TC002437-RA	981.909	-0.656444	0.0872269	-7.5257	5.24369e-14	1.29088e-12
TC002107-RA	1257.61	-0.655222	0.0802189	-8.16792	3.13753e-16	9.82512e-15
TC034867-RB	216.493	-0.654762	0.141482	-4.62787	3.69445e-06	2.66307e-05
TC032899-RA	2425.02	-0.65443	0.118679	-5.51427	3.50233e-08	3.63751e-07
TC006293-RA	183.172	-0.65432	0.130442	-5.01619	5.27074e-07	4.47276e-06
TC001064-RA	332.102	-0.653973	0.110096	-5.94	2.85024e-09	3.64174e-08
TC006008-RA	13805.6	-0.653393	0.203816	-3.2058	0.00134687	0.00517277
TC015179-RA	1291.6	-0.653079	0.113051	-5.77685	7.61127e-09	9.02034e-08
TC033091-RA	130.807	-0.652944	0.150662	-4.33383	1.46537e-05	9.1868e-05
TC014642-RA	219.927	-0.652557	0.115376	-5.65589	1.55039e-08	1.7302e-07
TC000357-RA	1183.96	-0.652207	0.132847	-4.90945	9.13314e-07	7.37449e-06
TC002988-RA	791.209	-0.652153	0.128986	-5.05599	4.2816e-07	3.70932e-06
TC007061-RA	3867.69	-0.650736	0.087812	-7.41056	1.25767e-13	2.97249e-12
TC013108-RA	616.842	-0.649806	0.106419	-6.10609	1.02099e-09	1.39483e-08
TC013654-RA	215.244	-0.649472	0.140053	-4.63734	3.52915e-06	2.56275e-05
TC000040-RB	558.857	-0.649455	0.0946536	-6.86138	6.81964e-12	1.30233e-10
TC001106-RA	54.9661	-0.648804	0.212789	-3.04904	0.00229571	0.008295
TC003203-RA	371.873	-0.648723	0.114736	-5.65406	1.56704e-08	1.74408e-07
TC001141-RB	150.3	-0.647907	0.177275	-3.65481	0.00025737	0.00119078
TC034446-RA	457.303	-0.647481	0.0933793	-6.93389	4.09432e-12	8.01382e-11
TC012252-RA	1610.9	-0.647173	0.050877	-12.7204	4.55746e-37	9.94007e-35
TC009680-RA	391.957	-0.646272	0.118024	-5.47575	4.35651e-08	4.46866e-07
TC012483-RA	131.554	-0.645122	0.141016	-4.5748	4.76666e-06	3.35689e-05
TC004443-RA	135.98	-0.64478	0.190383	-3.38676	0.000707235	0.00291512
TC033716-RB	469.106	-0.64471	0.203026	-3.17551	0.00149574	0.00566577
TC034107-RA	127.086	-0.644607	0.165373	-3.8979	9.70305e-05	0.000502199
TC001376-RA	118.28	-0.643182	0.194185	-3.31221	0.000925606	0.00369885
TC015392-RA	3423.56	-0.643141	0.0664261	-9.68205	3.59436e-22	2.05922e-20
TC001195-RA	119.114	-0.642848	0.174526	-3.6834	0.000230146	0.00107765
TC032324-RA	113.201	-0.641147	0.189402	-3.38511	0.000711498	0.00293086
TC010421-RA	41387.2	-0.641079	0.0637836	-10.0508	9.10819e-24	5.99116e-22
TC034198-RA	222.069	-0.639781	0.150239	-4.25842	2.05874e-05	0.000124607
TC000885-RB	616.351	-0.638386	0.147544	-4.32675	1.51328e-05	9.44905e-05
TC034740-RA	31952.2	-0.638214	0.170851	-3.7355	0.000187343	0.000899595
TC031214-RB	774.558	-0.637576	0.088277	-7.22244	5.10617e-13	1.11368e-11
TC030021-RA	311.732	-0.636753	0.136509	-4.66457	3.09268e-06	2.27774e-05
TC034316-RA	2480.11	-0.636232	0.0683837	-9.30385	1.35448e-20	6.60973e-19
TC030580-RA	244.961	-0.635923	0.141401	-4.4973	6.88213e-06	4.67789e-05
TC034705-RA	593.448	-0.635746	0.0954393	-6.66126	2.7149e-11	4.61087e-10
TC007875-RA	74.2204	-0.635268	0.18606	-3.41431	0.00063944	0.0026739
TC032207-RA	748	-0.633789	0.132833	-4.77132	1.83022e-06	1.39848e-05
TC004942-RA	225.448	-0.633482	0.121275	-5.22354	1.75538e-07	1.61891e-06
TC034108-RA	1066.72	-0.632593	0.146553	-4.31649	1.58529e-05	9.86405e-05
TC031229-RA	309.207	-0.632578	0.179377	-3.52652	0.000421064	0.00185693
TC031499-RB	506.566	-0.632311	0.0994208	-6.35995	2.01822e-10	3.04867e-09
TC012040-RA	221.503	-0.631808	0.127915	-4.93928	7.84112e-07	6.42589e-06
TC005655-RA	2188.83	-0.631778	0.0930305	-6.79108	1.113e-11	2.05293e-10
TC002682-RA	3895.5	-0.630575	0.0659632	-9.5595	1.18326e-21	6.3681e-20
TC015676-RA	72.1132	-0.62884	0.167334	-3.75799	0.000171286	0.000829862
TC033225-RA	1325.59	-0.626643	0.0804259	-7.79156	6.61874e-15	1.79268e-13
TC033581-RB	492.337	-0.626251	0.104976	-5.96565	2.43657e-09	3.139e-08
TC010953-RA	883.763	-0.625465	0.0713122	-8.77079	1.77414e-18	7.06928e-17
TC034766-RA	37099.9	-0.625364	0.074443	-8.40058	4.44281e-17	1.52157e-15
TC031511-RA	1222.39	-0.624107	0.115853	-5.38704	7.16259e-08	7.0503e-07
TC011733-RA	1696.37	-0.622766	0.103616	-6.01035	1.85121e-09	2.43279e-08
TC031245-RC	1270.53	-0.622677	0.105988	-5.87499	4.2287e-09	5.22576e-08
TC032069-RA	275.055	-0.622484	0.127909	-4.86663	1.13517e-06	8.97171e-06
TC015593-RA	156.919	-0.622411	0.163075	-3.81671	0.000135242	0.000675773
TC031539-RA	1325.15	-0.621351	0.0877385	-7.08185	1.4224e-12	2.93742e-11
TC034839-RA	261.26	-0.621309	0.146446	-4.24257	2.20976e-05	0.000132971
TC009772-RA	176.49	-0.621153	0.15103	-4.11278	3.90917e-05	0.000221912
TC010875-RA	379.724	-0.619099	0.18224	-3.39717	0.000680876	0.00282437
TC032780-RA	104.701	-0.617121	0.192383	-3.20777	0.00133769	0.00514387
TC013504-RA	793.089	-0.616606	0.0873807	-7.05654	1.70696e-12	3.49028e-11
TC013567-RB	354.299	-0.615617	0.165627	-3.71688	0.0002017	0.000959269
TC011199-RA	196.315	-0.615177	0.120996	-5.08427	3.69049e-07	3.23784e-06
TC034532-RA	484.631	-0.615134	0.125297	-4.90941	9.13507e-07	7.37449e-06
TC015201-RA	204.772	-0.614906	0.181376	-3.39022	0.000698367	0.00288634
TC008582-RA	466.101	-0.614708	0.0984269	-6.24533	4.22913e-10	6.13804e-09
TC005351-RA	82.2787	-0.614265	0.182118	-3.37289	0.000743828	0.00304591
TC005638-RA	1083.07	-0.614166	0.0763458	-8.04452	8.65826e-16	2.58128e-14
TC002917-RA	478.779	-0.614166	0.117753	-5.2157	1.83125e-07	1.68389e-06
TC033185-RA	356.156	-0.612142	0.165467	-3.69948	0.000216041	0.00101736
TC032555-RA	126.084	-0.611757	0.148744	-4.11282	3.90851e-05	0.000221912
TC033589-RA	66.2986	-0.610683	0.202987	-3.00849	0.00262553	0.00931257
TC033203-RA	366.373	-0.610327	0.107383	-5.68367	1.31832e-08	1.48994e-07
TC014537-RA	851.343	-0.609857	0.0946874	-6.44074	1.18894e-10	1.85225e-09
TC033821-RA	108.5	-0.607065	0.147786	-4.10773	3.99562e-05	0.0002262
TC002550-RA	4402.75	-0.606463	0.0786302	-7.71285	1.23035e-14	3.26133e-13
TC007394-RA	94.2679	-0.605978	0.154638	-3.91869	8.90316e-05	0.000464084
TC031505-RA	201.493	-0.603992	0.136598	-4.42168	9.79376e-06	6.38162e-05
TC030701-RA	10356.8	-0.603812	0.0773636	-7.80485	5.95701e-15	1.61698e-13
TC009013-RA	432.972	-0.603315	0.16106	-3.7459	0.000179751	0.000867156
TC000067-RA	100.659	-0.602886	0.176375	-3.4182	0.000630364	0.00264039
TC003783-RA	3557.31	-0.602258	0.0944584	-6.37591	1.81879e-10	2.75747e-09
TC015095-RA	355.67	-0.599998	0.124745	-4.80981	1.51075e-06	1.17238e-05
TC011538-RA	641.778	-0.599457	0.145128	-4.13053	3.61931e-05	0.000207136
TC001268-RA	91.0856	-0.59887	0.15733	-3.80646	0.000140967	0.000699324
TC007091-RA	547.035	-0.598849	0.102746	-5.82846	5.59419e-09	6.80271e-08
TC006515-RA	2364.74	-0.598072	0.107447	-5.5662	2.6035e-08	2.7735e-07
TC012675-RA	87.4286	-0.59778	0.192886	-3.09913	0.0019409	0.00715364
TC032593-RA	116.858	-0.597192	0.172009	-3.47187	0.00051685	0.00221951
TC000576-RA	135.276	-0.597028	0.170927	-3.49289	0.000477829	0.00207198
TC015648-RA	251.357	-0.596422	0.133784	-4.45812	8.26831e-06	5.49688e-05
TC034283-RA	47.3536	-0.596318	0.19824	-3.00806	0.00262922	0.009323
TC004417-RA	522.33	-0.596177	0.102089	-5.83977	5.22733e-09	6.37745e-08
TC002830-RA	351.897	-0.596129	0.111546	-5.34427	9.07846e-08	8.73561e-07
TC006215-RA	638.173	-0.596048	0.0890169	-6.6959	2.14355e-11	3.72707e-10
TC007703-RA	557.914	-0.596012	0.180869	-3.29527	0.000983272	0.0039042
TC010825-RA	4005.21	-0.595227	0.06347	-9.37808	6.71841e-21	3.35435e-19
TC032928-RA	369.089	-0.595023	0.112496	-5.2893	1.22788e-07	1.16794e-06
TC009496-RA	524.694	-0.594631	0.133781	-4.44481	8.79684e-06	5.80821e-05
TC033638-RA	452.058	-0.594368	0.105915	-5.61175	2.00291e-08	2.18422e-07
TC002551-RA	9074.07	-0.593402	0.0825075	-7.1921	6.38039e-13	1.37234e-11
TC006803-RA	153.624	-0.592241	0.142886	-4.14486	3.40018e-05	0.00019579
TC008772-RA	11596.4	-0.591839	0.069053	-8.5708	1.02766e-17	3.70316e-16
TC000230-RA	304.404	-0.590716	0.152074	-3.8844	0.000102583	0.000526773
TC014909-RA	167.44	-0.59042	0.145627	-4.05433	5.02792e-05	0.000277563
TC032674-RA	3807.7	-0.58989	0.0565867	-10.4245	1.91616e-25	1.52704e-23
TC034392-RA	254.219	-0.58926	0.127589	-4.61842	3.86674e-06	2.77708e-05
TC034409-RA	1497.19	-0.58886	0.0752611	-7.82422	5.10815e-15	1.39878e-13
TC013504-RB	356.984	-0.588327	0.128521	-4.57768	4.70162e-06	3.31887e-05
TC006918-RA	364.642	-0.586427	0.0957961	-6.12161	9.2632e-10	1.27249e-08
TC016192-RA	287.493	-0.58612	0.116192	-5.04443	4.5487e-07	3.89727e-06
TC013464-RA	4951.84	-0.585157	0.111731	-5.2372	1.63032e-07	1.51142e-06
TC010368-RA	907.213	-0.585055	0.102613	-5.70158	1.18703e-08	1.35262e-07
TC014708-RB	1760.3	-0.584955	0.121101	-4.83031	1.36322e-06	1.06388e-05
TC010208-RB	211.308	-0.58419	0.178145	-3.27929	0.00104069	0.00410205
TC031046-RE	201.929	-0.582564	0.191677	-3.0393	0.00237128	0.00852263
TC011078-RA	161.665	-0.58254	0.168386	-3.45956	0.000541058	0.00231149
TC009729-RA	535.006	-0.582483	0.0965651	-6.03203	1.61917e-09	2.15289e-08
TC002899-RA	1689.48	-0.582037	0.0619462	-9.39584	5.67635e-21	2.85702e-19
TC008369-RA	12508.5	-0.581986	0.115714	-5.02954	4.91667e-07	4.18945e-06
TC034002-RE	680.811	-0.580985	0.181295	-3.20464	0.00135233	0.00519213
TC006805-RA	120.85	-0.580898	0.163864	-3.545	0.000392614	0.00174258
TC006061-RA	844.249	-0.579838	0.0937995	-6.18168	6.34249e-10	9.0114e-09
TC007085-RA	787.508	-0.579471	0.0943913	-6.13903	8.30287e-10	1.15202e-08
TC010614-RA	411.428	-0.578315	0.134812	-4.28977	1.78855e-05	0.000110294
TC007320-RA	95.2645	-0.57815	0.19089	-3.02871	0.00245604	0.00879651
TC000296-RA	351.104	-0.576704	0.111005	-5.19528	2.04417e-07	1.86587e-06
TC015399-RA	9526.65	-0.576092	0.0962424	-5.98584	2.15275e-09	2.79655e-08
TC012826-RA	1842.12	-0.575683	0.117975	-4.87969	1.0625e-06	8.45648e-06
TC007074-RA	373.81	-0.574783	0.135773	-4.23341	2.30171e-05	0.000137571
TC004711-RA	269.691	-0.574301	0.154274	-3.72259	0.000197189	0.000939973
TC015554-RA	2638.95	-0.574294	0.0563213	-10.1967	2.05058e-24	1.44846e-22
TC034263-RB	391.254	-0.573008	0.11156	-5.13631	2.80187e-07	2.50777e-06
TC014708-RA	15537.1	-0.571556	0.0831239	-6.87595	6.15788e-12	1.18506e-10
TC006647-RA	252.788	-0.571303	0.168584	-3.38883	0.000701927	0.00289912
TC001402-RA	278.744	-0.57077	0.122854	-4.64594	3.38527e-06	2.47127e-05
TC003454-RA	182.645	-0.569729	0.128503	-4.4336	9.26731e-06	6.08296e-05
TC003454-RB	182.645	-0.569729	0.128503	-4.4336	9.26731e-06	6.08296e-05
TC004499-RA	986.453	-0.569168	0.102299	-5.56377	2.64002e-08	2.80759e-07
TC033386-RA	175.7	-0.569016	0.140207	-4.05841	4.9408e-05	0.000273238
TC032946-RA	324.082	-0.568937	0.118906	-4.78477	1.7118e-06	1.31284e-05
TC014022-RA	720.838	-0.568302	0.186045	-3.05464	0.00225328	0.00817652
TC010029-RB	566.36	-0.567234	0.152158	-3.72792	0.000193068	0.000923369
TC002264-RA	1036.62	-0.566909	0.0838318	-6.76245	1.35673e-11	2.45158e-10
TC014389-RA	3374.16	-0.565266	0.139304	-4.05777	4.95428e-05	0.000273757
TC013261-RA	99.6887	-0.564527	0.177347	-3.18317	0.0014567	0.00553643
TC010972-RC	940.343	-0.564282	0.0837423	-6.73832	1.60227e-11	2.84157e-10
TC012769-RA	118.384	-0.563962	0.164411	-3.43019	0.000603162	0.00253757
TC008712-RA	1169.93	-0.563911	0.0874652	-6.44726	1.13887e-10	1.77869e-09
TC012342-RA	1766.31	-0.563206	0.0648339	-8.6869	3.72458e-18	1.41602e-16
TC003492-RA	352.34	-0.562937	0.0998131	-5.63991	1.70137e-08	1.88515e-07
TC006062-RA	155.228	-0.561107	0.13666	-4.10587	4.02802e-05	0.000227827
TC033561-RA	86.7798	-0.560792	0.177875	-3.15272	0.00161756	0.00607539
TC008446-RA	324.379	-0.560546	0.103274	-5.42776	5.70668e-08	5.72602e-07
TC033984-RD	325.318	-0.559596	0.157791	-3.54643	0.000390491	0.00173378
TC013544-RA	261.508	-0.559409	0.136506	-4.09806	4.16632e-05	0.000234369
TC012857-RA	1590.57	-0.5593	0.0906204	-6.1719	6.74734e-10	9.543e-09
TC003870-RA	1037.05	-0.559037	0.0794769	-7.03395	2.00765e-12	4.05839e-11
TC032550-RA	412.804	-0.558704	0.142878	-3.91037	9.21552e-05	0.00047924
TC034000-RA	302.087	-0.558282	0.127128	-4.39149	1.12575e-05	7.24396e-05
TC032064-RA	891.212	-0.557379	0.0930288	-5.99146	2.07961e-09	2.70719e-08
TC034299-RA	1895.75	-0.556501	0.089578	-6.21247	5.21571e-10	7.47024e-09
TC006209-RA	6046.62	-0.554602	0.0712973	-7.77872	7.32593e-15	1.97562e-13
TC014536-RA	1650.4	-0.553778	0.0700616	-7.90416	2.69757e-15	7.60458e-14
TC009021-RA	87.7001	-0.552952	0.182359	-3.03221	0.0024277	0.00871031
TC000830-RA	747.795	-0.552623	0.0805349	-6.8619	6.79495e-12	1.29961e-10
TC014094-RA	95.8167	-0.551997	0.164413	-3.35739	0.000786815	0.00319558
TC012737-RA	630.27	-0.551431	0.096567	-5.71035	1.12744e-08	1.2954e-07
TC032407-RA	96.7071	-0.551326	0.164498	-3.35156	0.000803578	0.0032541
TC034091-RC	251.22	-0.551317	0.153394	-3.59413	0.00032548	0.00147087
TC012183-RA	688.415	-0.550785	0.10993	-5.01033	5.43355e-07	4.59836e-06
TC034574-RA	635.516	-0.550733	0.0894195	-6.15899	7.32126e-10	1.02498e-08
TC007499-RA	1209.42	-0.550713	0.095214	-5.78395	7.29671e-09	8.67234e-08
TC003483-RB	1090.52	-0.550619	0.0937028	-5.87623	4.19715e-09	5.2023e-08
TC006709-RA	307.308	-0.548651	0.144612	-3.79396	0.000148261	0.000730549
TC034661-RA	593.443	-0.548032	0.0835596	-6.55858	5.43225e-11	8.85107e-10
TC033310-RA	2684.41	-0.546414	0.0890886	-6.13337	8.60364e-10	1.18713e-08
TC009691-RA	230.543	-0.544098	0.106863	-5.09154	3.55169e-07	3.13153e-06
TC032559-RA	69.9784	-0.543742	0.179784	-3.02441	0.0024912	0.00889958
TC004638-RA	310.529	-0.543661	0.127711	-4.25696	2.07228e-05	0.000125305
TC004638-RB	310.529	-0.543661	0.127711	-4.25696	2.07228e-05	0.000125305
TC004727-RA	179.55	-0.543105	0.146773	-3.7003	0.000215345	0.00101562
TC007536-RA	245.509	-0.5421	0.135934	-3.98796	6.66439e-05	0.000359755
TC012391-RA	174.751	-0.541057	0.135132	-4.00391	6.23034e-05	0.000338087
TC004818-RA	166.24	-0.54083	0.128314	-4.21488	2.49911e-05	0.000148159
TC009491-RA	246.535	-0.540562	0.150424	-3.59359	0.000326151	0.00147283
TC015052-RA	8705.67	-0.540542	0.0670756	-8.0587	7.71126e-16	2.31003e-14
TC031333-RA	156.069	-0.539273	0.133467	-4.04051	5.33354e-05	0.000293133
TC032020-RA	351.173	-0.537988	0.107065	-5.02488	5.03755e-07	4.28658e-06
TC007351-RA	2272.35	-0.536936	0.0958619	-5.60114	2.12946e-08	2.30605e-07
TC003508-RA	320.367	-0.536744	0.127331	-4.21535	2.49388e-05	0.00014792
TC005676-RA	867.164	-0.535208	0.0769819	-6.9524	3.59135e-12	7.0645e-11
TC001417-RA	71.9466	-0.534995	0.17191	-3.11207	0.00185783	0.00687806
TC033702-RA	750.59	-0.534394	0.0913556	-5.84961	4.9274e-09	6.04117e-08
TC000798-RA	119.611	-0.534326	0.170898	-3.12657	0.00176856	0.00656908
TC007619-RA	275.317	-0.533705	0.117718	-4.53374	5.79475e-06	4.00224e-05
TC014954-RA	5485.07	-0.53365	0.0698241	-7.64278	2.12575e-14	5.51719e-13
TC031905-RA	270.097	-0.532537	0.117344	-4.53827	5.67183e-06	3.91952e-05
TC008060-RA	243.633	-0.52855	0.125766	-4.20266	2.63799e-05	0.000155502
TC004431-RA	526.165	-0.52761	0.0787715	-6.69798	2.11318e-11	3.68458e-10
TC004789-RA	15502.2	-0.527387	0.0685163	-7.69725	1.39028e-14	3.66963e-13
TC032251-RC	151.545	-0.52573	0.172804	-3.04234	0.00234744	0.00845648
TC011916-RB	159.132	-0.525477	0.141078	-3.72472	0.000195532	0.000933151
TC008531-RA	2652.07	-0.525417	0.0690422	-7.61009	2.73915e-14	7.00681e-13
TC009236-RA	604.616	-0.524788	0.0864245	-6.07221	1.26164e-09	1.69932e-08
TC014177-RA	341.923	-0.5245	0.153732	-3.41179	0.000645372	0.00269599
TC033053-RB	2117.55	-0.523889	0.0611418	-8.56843	1.04907e-17	3.76937e-16
TC004716-RA	338.994	-0.523814	0.113136	-4.62995	3.65757e-06	2.64366e-05
TC005763-RA	184.579	-0.522912	0.129753	-4.03006	5.5763e-05	0.000305126
TC003186-RB	374.404	-0.522368	0.158753	-3.29045	0.00100027	0.00396157
TC033654-RA	1706.83	-0.521739	0.0803371	-6.49437	8.33811e-11	1.32557e-09
TC009791-RA	163.087	-0.520814	0.152	-3.4264	0.000611644	0.00256717
TC010898-RA	391.447	-0.520441	0.166073	-3.13381	0.00172552	0.00642651
TC032258-RB	1234.22	-0.518612	0.104171	-4.97845	6.40954e-07	5.36227e-06
TC032529-RA	102.801	-0.518216	0.144971	-3.57462	0.000350736	0.0015747
TC011205-RA	444.285	-0.517702	0.167825	-3.08477	0.00203706	0.00747043
TC033158-RA	5160.92	-0.516758	0.0593647	-8.7048	3.18135e-18	1.22828e-16
TC004559-RA	2090.46	-0.516468	0.0715663	-7.21663	5.32921e-13	1.15624e-11
TC009494-RA	1950.91	-0.515683	0.0761144	-6.77509	1.24325e-11	2.25966e-10
TC000571-RA	394.317	-0.514593	0.104573	-4.92092	8.61362e-07	7.00815e-06
TC005976-RA	432.758	-0.513811	0.104152	-4.93326	8.08702e-07	6.60564e-06
TC033176-RA	603.219	-0.51349	0.130493	-3.93499	8.31992e-05	0.000437165
TC031279-RA	406.042	-0.513371	0.119945	-4.28007	1.86834e-05	0.000114533
TC003155-RA	251.542	-0.513214	0.110325	-4.65182	3.29017e-06	2.41034e-05
TC011540-RA	644.996	-0.512053	0.103223	-4.96067	7.02517e-07	5.83803e-06
TC033094-RA	316.27	-0.511687	0.141678	-3.61162	0.000304285	0.00138821
TC033129-RA	5900.24	-0.511585	0.0738259	-6.92962	4.21985e-12	8.23566e-11
TC000423-RA	589.982	-0.511332	0.134613	-3.79853	0.000145555	0.000717785
TC014329-RA	2259.25	-0.510894	0.0791663	-6.45343	1.09348e-10	1.70996e-09
TC003448-RA	435.108	-0.510562	0.0854469	-5.97519	2.29818e-09	2.97614e-08
TC006232-RA	471.234	-0.510436	0.0768458	-6.64234	3.08741e-11	5.19387e-10
TC001594-RA	2689.27	-0.510157	0.0494734	-10.3117	6.23642e-25	4.78588e-23
TC002264-RC	636.762	-0.509876	0.0953542	-5.34718	8.93339e-08	8.62936e-07
TC034884-RA	130.674	-0.508116	0.147484	-3.44523	0.000570573	0.00241599
TC006093-RA	2349.07	-0.507968	0.102403	-4.96046	7.03258e-07	5.84029e-06
TC032458-RA	245.269	-0.507742	0.110348	-4.60128	4.19912e-06	2.98989e-05
TC003493-RA	1767.61	-0.50756	0.0828009	-6.12988	8.79448e-10	1.21212e-08
TC033077-RJ	1260.02	-0.507558	0.115457	-4.39607	1.1023e-05	7.12258e-05
TC006419-RA	288.753	-0.507451	0.102757	-4.93836	7.87826e-07	6.45207e-06
TC006299-RA	559.621	-0.506754	0.100687	-5.03298	4.82912e-07	4.12332e-06
TC006773-RA	260.956	-0.506623	0.123621	-4.09819	4.16386e-05	0.000234337
TC004447-RA	441.743	-0.506001	0.0964918	-5.24397	1.57154e-07	1.46347e-06
TC004704-RA	438.31	-0.505859	0.11655	-4.34026	1.42311e-05	8.94713e-05
TC003245-RA	768.31	-0.505828	0.0931441	-5.4306	5.61641e-08	5.64456e-07
TC001564-RA	179.595	-0.505267	0.133357	-3.78883	0.00015136	0.000742582
TC014776-RA	573.255	-0.505182	0.136886	-3.69053	0.000223786	0.00105065
TC033115-RA	2636.45	-0.504983	0.0767948	-6.57574	4.8411e-11	7.93992e-10
TC010133-RA	586.48	-0.503465	0.0775967	-6.48823	8.68491e-11	1.37019e-09
TC031399-RA	2345.56	-0.502946	0.067433	-7.45845	8.75469e-14	2.10113e-12
TC015472-RB	2973.35	-0.502671	0.0872873	-5.75881	8.47107e-09	9.89778e-08
TC002264-RB	2095.79	-0.502575	0.071787	-7.00092	2.54289e-12	5.0907e-11
TC034176-RA	669.475	-0.502313	0.165911	-3.0276	0.00246503	0.00881878
TC011509-RA	355.66	-0.502296	0.0893156	-5.62383	1.86768e-08	2.04933e-07
TC004117-RA	5707.65	-0.502056	0.0400269	-12.543	4.34434e-36	8.43888e-34
TC007475-RA	827.695	-0.50205	0.102194	-4.91273	8.98153e-07	7.27416e-06
TC015693-RA	10122.7	-0.501016	0.0524092	-9.5597	1.18095e-21	6.3681e-20
TC033815-RA	316.42	-0.500618	0.157307	-3.18244	0.00146041	0.00554713
TC011069-RA	766.616	-0.499706	0.0737054	-6.77977	1.20365e-11	2.20056e-10
TC009371-RA	1645.22	-0.499029	0.0865953	-5.76278	8.27411e-09	9.72247e-08
TC032675-RB	5633.16	-0.498314	0.0615667	-8.09389	5.7788e-16	1.76083e-14
TC012818-RA	614.278	-0.497826	0.0840694	-5.9216	3.18816e-09	4.04029e-08
TC013857-RA	2389.02	-0.497431	0.120216	-4.13782	3.5062e-05	0.000201428
TC001793-RA	5550.4	-0.496675	0.0982586	-5.05477	4.30899e-07	3.72786e-06
TC012903-RA	9323.02	-0.49632	0.08419	-5.89524	3.74142e-09	4.68164e-08
TC033642-RA	441.529	-0.495802	0.110333	-4.49368	7.00043e-06	4.75051e-05
TC000610-RA	219.029	-0.495566	0.142143	-3.4864	0.000489577	0.00211643
TC034612-RB	260.634	-0.495316	0.127754	-3.87711	0.000105703	0.00054056
TC003509-RA	1153.87	-0.495124	0.113476	-4.36325	1.28143e-05	8.15705e-05
TC032996-RA	557.788	-0.494025	0.104282	-4.73739	2.16486e-06	1.64007e-05
TC004721-RA	23438.1	-0.493255	0.0943391	-5.22853	1.70862e-07	1.57696e-06
TC008293-RA	3725.45	-0.492447	0.0543963	-9.05296	1.39146e-19	6.22254e-18
TC005825-RA	502.48	-0.491751	0.104087	-4.72441	2.30789e-06	1.73679e-05
TC032032-RA	404.681	-0.491654	0.0805922	-6.10051	1.05728e-09	1.43966e-08
TC010681-RA	1075.74	-0.49118	0.073386	-6.6931	2.18487e-11	3.78305e-10
TC003123-RA	741.141	-0.490567	0.103172	-4.75484	1.986e-06	1.51128e-05
TC010653-RA	5285.92	-0.490419	0.0859071	-5.70871	1.13833e-08	1.30551e-07
TC012819-RA	1556.73	-0.490398	0.116735	-4.20093	2.65819e-05	0.000156545
TC000885-RA	598.708	-0.489104	0.11561	-4.23063	2.33041e-05	0.000139086
TC009779-RA	1364.17	-0.489003	0.0655774	-7.45688	8.85986e-14	2.12227e-12
TC011889-RA	437.815	-0.487393	0.114268	-4.26534	1.99602e-05	0.000121283
TC031572-RA	481.022	-0.486991	0.131893	-3.69233	0.00022221	0.00104404
TC033053-RA	445.98	-0.486976	0.144442	-3.37143	0.000747801	0.00305811
TC007883-RA	2739.79	-0.486758	0.0983671	-4.94838	7.48334e-07	6.1652e-06
TC034575-RA	186.395	-0.486646	0.145167	-3.35231	0.000801408	0.00324743
TC013062-RA	263.101	-0.486376	0.139087	-3.49692	0.000470669	0.00204379
TC012336-RA	127.626	-0.486355	0.135023	-3.60202	0.000315756	0.00143371
TC032148-RB	809.908	-0.48593	0.135504	-3.5861	0.000335664	0.0015114
TC011099-RA	2673.84	-0.485195	0.108728	-4.46247	8.1022e-06	5.398e-05
TC005702-RA	1119.31	-0.484981	0.0730006	-6.64352	3.06269e-11	5.16626e-10
TC010770-RA	3845.18	-0.48476	0.0623584	-7.77377	7.61817e-15	2.04998e-13
TC006833-RA	219.008	-0.484133	0.141036	-3.43268	0.00059765	0.00251864
TC003500-RB	1239.16	-0.483421	0.0908517	-5.32098	1.03208e-07	9.89274e-07
TC030739-RA	645.813	-0.481969	0.0953871	-5.05278	4.35436e-07	3.75864e-06
TC003035-RB	270.953	-0.48182	0.160391	-3.00404	0.00266424	0.00942835
TC013433-RA	218.271	-0.481699	0.156658	-3.07485	0.00210607	0.00770759
TC032823-RA	878.344	-0.480964	0.080954	-5.9412	2.82944e-09	3.61889e-08
TC014708-RD	14792.2	-0.480944	0.124274	-3.87003	0.000108821	0.00055536
TC031547-RA	345.252	-0.480557	0.132829	-3.61787	0.000297037	0.00136013
TC001991-RA	350.859	-0.478919	0.160378	-2.98619	0.00282477	0.00991182
TC033174-RA	252.363	-0.477153	0.140994	-3.38421	0.000713847	0.00293859
TC015315-RA	5429	-0.476429	0.0651855	-7.30883	2.69482e-13	6.08023e-12
TC031245-RA	627.914	-0.476199	0.137886	-3.45357	0.000553211	0.00235431
TC011657-RA	356.284	-0.475856	0.131731	-3.61233	0.000303464	0.00138548
TC016355-RA	3018.2	-0.474551	0.114297	-4.1519	3.29722e-05	0.000190126
TC002617-RA	2517.74	-0.474384	0.0860024	-5.51593	3.46933e-08	3.61229e-07
TC007147-RA	4186.36	-0.473603	0.0720182	-6.57616	4.82753e-11	7.92812e-10
TC000520-RA	323.426	-0.473459	0.124301	-3.80898	0.000139544	0.000694034
TC030779-RA	1599.76	-0.473297	0.0644253	-7.34644	2.03551e-13	4.71238e-12
TC013319-RA	1172.6	-0.472898	0.125354	-3.77249	0.000161625	0.000785503
TC003991-RA	643.823	-0.472743	0.111995	-4.22112	2.43095e-05	0.000144644
TC032258-RC	1139.23	-0.471897	0.114462	-4.12275	3.7437e-05	0.000213396
TC031491-RA	958.444	-0.470674	0.10616	-4.43363	9.26611e-06	6.08296e-05
TC032157-RA	696.685	-0.470175	0.107736	-4.36416	1.27613e-05	8.13168e-05
TC011797-RA	626.138	-0.470032	0.0839277	-5.60043	2.13817e-08	2.31347e-07
TC011039-RA	1318.26	-0.469407	0.0965752	-4.86054	1.17067e-06	9.23466e-06
TC030578-RA	1445.72	-0.469294	0.0945041	-4.96586	6.83976e-07	5.69537e-06
TC003345-RA	419.112	-0.469084	0.0949276	-4.94149	7.7526e-07	6.37858e-06
TC007676-RA	934.626	-0.468215	0.0796898	-5.87547	4.21655e-09	5.22113e-08
TC013045-RA	2331.61	-0.467019	0.0554066	-8.42894	3.48807e-17	1.21128e-15
TC003216-RA	281.591	-0.466565	0.118236	-3.94603	7.94567e-05	0.000419655
TC031896-RA	402.201	-0.465927	0.150743	-3.09087	0.00199572	0.00734481
TC034352-RB	299.819	-0.465719	0.112139	-4.15307	3.28047e-05	0.000189335
TC032594-RA	144.697	-0.465689	0.132855	-3.50525	0.000456183	0.00199195
TC014165-RA	562.98	-0.465613	0.11262	-4.13435	3.5596e-05	0.000204348
TC002510-RA	431.887	-0.465605	0.144524	-3.22164	0.00127457	0.00492402
TC005571-RA	483.157	-0.464609	0.107048	-4.3402	1.42354e-05	8.94713e-05
TC007476-RA	1578.83	-0.464475	0.0593381	-7.82761	4.97238e-15	1.3646e-13
TC007442-RA	215.412	-0.4637	0.128664	-3.60397	0.000313394	0.00142454
TC034305-RA	2381.68	-0.4631	0.084839	-5.45858	4.79969e-08	4.89096e-07
TC033024-RA	291.519	-0.462393	0.133826	-3.45517	0.000549937	0.00234298
TC007467-RA	2133.81	-0.46208	0.0707192	-6.534	6.40341e-11	1.03118e-09
TC031467-RA	5144.23	-0.461656	0.0813531	-5.67472	1.38914e-08	1.56288e-07
TC000587-RA	143.293	-0.461116	0.146745	-3.1423	0.00167627	0.00626749
TC003553-RA	4711.89	-0.460879	0.0515286	-8.94415	3.74829e-19	1.61241e-17
TC013082-RA	2568.49	-0.460453	0.0976816	-4.71381	2.43123e-06	1.82188e-05
TC004884-RA	624.89	-0.45936	0.116652	-3.93787	8.2209e-05	0.000432621
TC009516-RA	231.232	-0.459113	0.124718	-3.68122	0.000232121	0.00108608
TC013562-RA	936.83	-0.458613	0.10679	-4.29452	1.75071e-05	0.000108337
TC001698-RA	1327.25	-0.458582	0.0880496	-5.20822	1.90663e-07	1.7519e-06
TC000827-RB	2902.04	-0.457186	0.1231	-3.71394	0.000204055	0.000968248
TC014104-RA	1342.08	-0.457181	0.0954068	-4.79191	1.65197e-06	1.27009e-05
TC003719-RA	1712.66	-0.45689	0.0742333	-6.15478	7.51816e-10	1.049e-08
TC003159-RA	359.443	-0.454835	0.140426	-3.23896	0.00119967	0.00467397
TC034629-RA	253.556	-0.454241	0.108949	-4.16929	3.05556e-05	0.000177841
TC016366-RA	524.179	-0.454205	0.122682	-3.70229	0.000213665	0.00100961
TC005472-RA	482.923	-0.453596	0.0914086	-4.96229	6.96676e-07	5.79724e-06
TC011636-RB	1318.16	-0.453007	0.0665942	-6.8025	1.02822e-11	1.91647e-10
TC032148-RA	2767.15	-0.452085	0.0637508	-7.09144	1.3272e-12	2.74539e-11
TC013945-RB	815.371	-0.451977	0.0818302	-5.52336	3.32581e-08	3.47449e-07
TC034277-RA	916.512	-0.451644	0.0672705	-6.71385	1.89561e-11	3.33798e-10
TC008184-RA	273.136	-0.451159	0.140146	-3.2192	0.00128549	0.00496158
TC012758-RA	754.631	-0.450823	0.118133	-3.81622	0.000135511	0.000676845
TC008018-RA	824.465	-0.450782	0.0782031	-5.76424	8.20256e-09	9.64752e-08
TC006354-RA	1264.89	-0.450532	0.0777379	-5.79553	6.81069e-09	8.15708e-08
TC016279-RA	1457.41	-0.44931	0.0662951	-6.77741	1.22347e-11	2.23024e-10
TC033522-RA	2252.06	-0.449155	0.0985546	-4.55743	5.17845e-06	3.62288e-05
TC034008-RA	274.688	-0.448491	0.128446	-3.49168	0.000479996	0.00207993
TC000837-RA	1494.37	-0.448335	0.0723467	-6.19705	5.7533e-10	8.22126e-09
TC032251-RD	292.444	-0.447679	0.126102	-3.55013	0.000385041	0.00171264
TC004659-RA	450.274	-0.446703	0.100098	-4.46266	8.09495e-06	5.39605e-05
TC034911-RA	532.271	-0.446365	0.141943	-3.14467	0.00166272	0.0062243
TC010520-RA	5433.08	-0.446071	0.0678918	-6.57032	5.02059e-11	8.22345e-10
TC005479-RB	3922.09	-0.446066	0.0539223	-8.27239	1.31298e-16	4.26187e-15
TC011722-RA	223.953	-0.445907	0.124839	-3.57187	0.000354444	0.0015902
TC003366-RA	651.811	-0.444955	0.0789347	-5.637	1.73039e-08	1.91219e-07
TC012567-RA	156.322	-0.444219	0.133766	-3.32086	0.000897404	0.00359818
TC009778-RA	2818.35	-0.443557	0.0744701	-5.95617	2.58213e-09	3.31281e-08
TC003819-RA	1283.41	-0.4429	0.0870687	-5.08679	3.64174e-07	3.2044e-06
TC002924-RA	386.959	-0.44264	0.099779	-4.4362	9.15598e-06	6.02579e-05
TC014813-RA	285.043	-0.442239	0.11069	-3.99528	6.46174e-05	0.000349423
TC002329-RA	577.8	-0.441854	0.134503	-3.28508	0.00101954	0.00402633
TC007591-RC	1199.18	-0.440279	0.106034	-4.15223	3.29251e-05	0.000189942
TC010761-RA	165.213	-0.440225	0.127562	-3.45107	0.000558372	0.00237241
TC008292-RB	532.822	-0.439787	0.12874	-3.41608	0.000635307	0.00265931
TC013758-RA	2048.27	-0.43897	0.0654308	-6.70892	1.96064e-11	3.44275e-10
TC002545-RA	1087.39	-0.438819	0.0820387	-5.34893	8.84773e-08	8.56658e-07
TC033960-RA	3154.28	-0.437901	0.0723305	-6.05417	1.41146e-09	1.88883e-08
TC015891-RA	2640.73	-0.437577	0.0567356	-7.71256	1.23314e-14	3.26179e-13
TC032177-RA	4587.8	-0.437389	0.0508816	-8.59621	8.23954e-18	3.03059e-16
TC034780-RA	1022.99	-0.43715	0.128436	-3.40364	0.000664936	0.00276841
TC010074-RA	1826.69	-0.436844	0.0647877	-6.7427	1.55473e-11	2.77309e-10
TC000669-RA	1575.76	-0.435735	0.0692906	-6.28852	3.20511e-10	4.7323e-09
TC001360-RA	464.458	-0.435275	0.123493	-3.52469	0.000423976	0.00186711
TC013156-RA	202.879	-0.434195	0.130986	-3.31482	0.000917025	0.00366928
TC032669-RA	760.081	-0.433558	0.0969027	-4.47416	7.67138e-06	5.14127e-05
TC033678-RA	237.546	-0.433482	0.135042	-3.20998	0.00132743	0.00511107
TC030778-RA	620.471	-0.433324	0.115155	-3.76296	0.000167913	0.000813838
TC008457-RA	721.244	-0.433242	0.0755877	-5.73164	9.94638e-09	1.15026e-07
TC000612-RB	308.582	-0.432998	0.108823	-3.97893	6.92254e-05	0.000371594
TC001352-RA	3459.72	-0.432596	0.0760503	-5.68828	1.28322e-08	1.45292e-07
TC002878-RA	154.001	-0.432141	0.132622	-3.25844	0.00112028	0.00438518
TC002790-RA	466.354	-0.431149	0.124804	-3.4546	0.000551118	0.00234721
TC000930-RA	13752	-0.43052	0.0726178	-5.92858	3.05572e-09	3.8883e-08
TC006608-RA	254.096	-0.430503	0.124947	-3.44548	0.000570038	0.00241476
TC009324-RA	705.832	-0.430462	0.0855184	-5.03356	4.81445e-07	4.11362e-06
TC032202-RA	530.135	-0.4302	0.092492	-4.65121	3.29997e-06	2.41609e-05
TC014141-RC	281.172	-0.428838	0.116636	-3.67673	0.000236241	0.00110287
TC015472-RA	7592.6	-0.428704	0.0781325	-5.48688	4.09088e-08	4.21358e-07
TC006505-RA	508.018	-0.428603	0.111867	-3.83137	0.000127434	0.000641659
TC000225-RA	1070.65	-0.427357	0.0933226	-4.57935	4.66416e-06	3.29647e-05
TC010923-RB	814.194	-0.427274	0.0650765	-6.56571	5.1784e-11	8.45964e-10
TC009970-RA	1529.67	-0.427146	0.0629441	-6.78611	1.15194e-11	2.12162e-10
TC008492-RA	324.644	-0.425913	0.133941	-3.17985	0.00147353	0.00559016
TC002162-RA	203.206	-0.425819	0.139434	-3.05392	0.00225875	0.0081916
TC034373-RA	649.998	-0.424899	0.103019	-4.12446	3.7161e-05	0.000212115
TC000139-RA	1333.07	-0.424695	0.0581491	-7.30355	2.80276e-13	6.30088e-12
TC009245-RA	449.526	-0.424269	0.0822769	-5.1566	2.51473e-07	2.2638e-06
TC009245-RB	449.526	-0.424269	0.0822769	-5.1566	2.51473e-07	2.2638e-06
TC010817-RA	704.212	-0.424201	0.110146	-3.85127	0.000117508	0.000595054
TC013080-RA	687.511	-0.423897	0.1119	-3.78817	0.000151763	0.000743752
TC003464-RA	594.593	-0.42324	0.0776647	-5.44958	5.04896e-08	5.11735e-07
TC012563-RA	847.655	-0.422798	0.0836349	-5.05529	4.29744e-07	3.72046e-06
TC034018-RA	464.465	-0.422736	0.134632	-3.13992	0.00168991	0.00631469
TC005995-RA	1486.81	-0.422201	0.0775992	-5.44079	5.30447e-08	5.35269e-07
TC014897-RA	1049.44	-0.421957	0.0524612	-8.04322	8.75101e-16	2.60269e-14
TC015158-RA	300.82	-0.42123	0.0999037	-4.21636	2.48279e-05	0.000147402
TC014779-RA	2182.98	-0.420912	0.0641155	-6.56491	5.20654e-11	8.49445e-10
TC032195-RA	11050.8	-0.420544	0.0643474	-6.53553	6.33853e-11	1.02206e-09
TC006568-RA	859.644	-0.4205	0.0838153	-5.01699	5.24885e-07	4.45722e-06
TC034465-RA	389.474	-0.419855	0.120136	-3.49483	0.000474355	0.00205835
TC033599-RA	1824.22	-0.41964	0.0604939	-6.93689	4.00813e-12	7.85947e-11
TC000088-RA	308.722	-0.419124	0.0965977	-4.33886	1.43221e-05	8.99708e-05
TC010781-RA	356.126	-0.418866	0.10026	-4.1778	2.94341e-05	0.000171876
TC014402-RA	2006.65	-0.418644	0.0721125	-5.80542	6.42039e-09	7.71937e-08
TC014265-RA	309.849	-0.418606	0.103589	-4.04104	5.32139e-05	0.000292594
TC007197-RA	995.203	-0.417476	0.0687965	-6.06828	1.29286e-09	1.73761e-08
TC001792-RA	327.418	-0.417403	0.132254	-3.15608	0.00159906	0.00601315
TC007811-RA	381.874	-0.417276	0.0901016	-4.63118	3.63595e-06	2.62956e-05
TC015785-RA	2425.06	-0.416333	0.0614822	-6.7716	1.27367e-11	2.31157e-10
TC014187-RC	267.845	-0.416319	0.105112	-3.96073	7.4721e-05	0.000397319
TC003561-RA	224.529	-0.416092	0.105951	-3.92723	8.59301e-05	0.000449425
TC010371-RA	277.838	-0.415724	0.130272	-3.1912	0.00141684	0.00540431
TC032757-RA	432.551	-0.415469	0.108244	-3.83827	0.000123906	0.000625669
TC003550-RA	206.819	-0.41394	0.115939	-3.57031	0.000356554	0.00159852
TC013655-RA	359.412	-0.413877	0.117325	-3.52761	0.000419326	0.00185057
TC004119-RA	312.757	-0.413639	0.091398	-4.52568	6.02002e-06	4.13029e-05
TC034622-RB	370.353	-0.413198	0.123604	-3.34292	0.000829007	0.003344
TC005714-RA	973.642	-0.412918	0.0939891	-4.39325	1.11667e-05	7.20419e-05
TC011170-RA	2194.83	-0.412736	0.0650153	-6.34829	2.17716e-10	3.27682e-09
TC001775-RA	3093.21	-0.412604	0.0869251	-4.74666	2.06805e-06	1.57055e-05
TC031102-RA	603.143	-0.412169	0.103776	-3.97172	7.1355e-05	0.000382035
TC033558-RA	424.5	-0.411075	0.110801	-3.71003	0.000207232	0.000981078
TC014225-RA	569.943	-0.410643	0.108035	-3.801	0.000144111	0.000711793
TC015110-RA	1158.58	-0.409696	0.0846054	-4.84243	1.28262e-06	1.00603e-05
TC009822-RA	2894.12	-0.409343	0.0623109	-6.56937	5.05291e-11	8.2655e-10
TC032545-RB	904.448	-0.40902	0.0836371	-4.89041	1.00624e-06	8.04992e-06
TC003063-RD	805.42	-0.408812	0.114964	-3.556	0.000376543	0.00167965
TC013545-RB	313.17	-0.408662	0.112703	-3.62601	0.000287837	0.00132044
TC002305-RA	200.369	-0.408382	0.122572	-3.33179	0.000862908	0.00347174
TC006286-RA	837.039	-0.407981	0.0778406	-5.24124	1.59498e-07	1.48419e-06
TC032341-RA	4614.1	-0.407948	0.0679871	-6.00037	1.96868e-09	2.56816e-08
TC008448-RA	711.338	-0.407421	0.0927478	-4.39278	1.1191e-05	7.21611e-05
TC013365-RA	6784.13	-0.406686	0.0368931	-11.0234	2.94793e-28	3.05406e-26
TC033077-RD	5876.41	-0.406434	0.0751313	-5.40965	6.31465e-08	6.29037e-07
TC031236-RC	403.323	-0.405795	0.116006	-3.49804	0.000468694	0.00203592
TC013057-RA	356.545	-0.405575	0.134238	-3.02131	0.00251681	0.00897817
TC010676-RA	548.474	-0.405069	0.0784985	-5.16022	2.4666e-07	2.22693e-06
TC010947-RA	1683.33	-0.405055	0.066371	-6.10289	1.04167e-09	1.42151e-08
TC033130-RA	7170.82	-0.404092	0.111848	-3.61288	0.000302814	0.00138353
TC000827-RA	1756.25	-0.403778	0.103655	-3.8954	9.80371e-05	0.000506355
TC033870-RA	747.633	-0.402882	0.0760719	-5.29607	1.18323e-07	1.12806e-06
TC033258-RB	10709.3	-0.402452	0.0916428	-4.39153	1.12554e-05	7.24396e-05
TC009191-RA	4936.38	-0.402261	0.0795239	-5.05837	4.22856e-07	3.67106e-06
TC015188-RA	1489.01	-0.401622	0.0616663	-6.51282	7.37518e-11	1.177e-09
TC008565-RA	1542.34	-0.401149	0.065392	-6.13453	8.54137e-10	1.17985e-08
TC009489-RC	145.876	-0.400719	0.127292	-3.14803	0.00164376	0.00616076
TC006177-RA	360.79	-0.400568	0.114581	-3.49592	0.000472428	0.00205071
TC014172-RA	1199.64	-0.399897	0.0859203	-4.65427	3.25125e-06	2.38463e-05
TC004940-RA	908.276	-0.398773	0.130236	-3.06191	0.00219926	0.00799521
TC031963-RA	469.077	-0.398758	0.125067	-3.18834	0.00143091	0.00545176
TC033348-RA	1506.25	-0.398708	0.0978584	-4.07434	4.6146e-05	0.000257259
TC032415-RA	583.552	-0.398572	0.117434	-3.394	0.000688801	0.00285154
TC000612-RA	233.542	-0.396975	0.10924	-3.63396	0.000279106	0.00128275
TC010864-RA	1285.81	-0.396777	0.0876592	-4.52636	6.00078e-06	4.12072e-05
TC000394-RB	701.897	-0.396431	0.087084	-4.55229	5.30663e-06	3.70005e-05
TC013538-RA	2533.14	-0.396035	0.0585117	-6.76848	1.30144e-11	2.35852e-10
TC004436-RA	612.259	-0.395743	0.0752592	-5.25841	1.45309e-07	1.36133e-06
TC008242-RA	1576.69	-0.394471	0.0837214	-4.71171	2.45647e-06	1.83858e-05
TC032156-RA	646.402	-0.394398	0.092169	-4.27907	1.87672e-05	0.000114933
TC007905-RA	405.364	-0.394083	0.0891367	-4.42111	9.81959e-06	6.39482e-05
TC012681-RA	490.99	-0.393477	0.0789608	-4.9832	6.25415e-07	5.24994e-06
TC030752-RA	552.413	-0.393394	0.0909211	-4.32676	1.51321e-05	9.44905e-05
TC033813-RA	8632.64	-0.39337	0.0768843	-5.11639	3.11447e-07	2.75973e-06
TC006506-RA	182.702	-0.393359	0.122624	-3.20785	0.0013373	0.00514387
TC015857-RA	1161.2	-0.392158	0.0956741	-4.0989	4.15126e-05	0.000233946
TC007944-RA	393.268	-0.392113	0.0885339	-4.42896	9.46877e-06	6.20209e-05
TC000585-RA	316.985	-0.391784	0.117486	-3.33471	0.00085388	0.00343764
TC033004-RA	323.905	-0.391337	0.111661	-3.50468	0.000457154	0.00199345
TC003136-RA	1370.37	-0.390291	0.0807825	-4.83137	1.35595e-06	1.05887e-05
TC003405-RA	1758.54	-0.39023	0.0903708	-4.3181	1.57379e-05	9.80228e-05
TC004686-RA	188.827	-0.389659	0.125142	-3.11373	0.00184741	0.00684153
TC008417-RA	4135.58	-0.389337	0.0535398	-7.27192	3.54409e-13	7.88195e-12
TC031442-RA	3423.23	-0.388996	0.0618351	-6.29086	3.15712e-10	4.67254e-09
TC009499-RA	769.76	-0.388791	0.101105	-3.84544	0.000120339	0.000608893
TC015066-RC	2581.01	-0.388447	0.0851726	-4.5607	5.09834e-06	3.57488e-05
TC012842-RA	226.287	-0.386496	0.127499	-3.03137	0.00243446	0.00872699
TC000107-RA	1998.25	-0.385559	0.0783976	-4.91799	8.74354e-07	7.09065e-06
TC030882-RA	37642.6	-0.385373	0.0456564	-8.44072	3.1538e-17	1.10445e-15
TC000170-RA	456.854	-0.385169	0.089975	-4.28085	1.86184e-05	0.00011419
TC031983-RA	1107.91	-0.384986	0.0571455	-6.73694	1.61755e-11	2.85644e-10
TC033811-RA	1001.74	-0.384801	0.0895142	-4.29877	1.71746e-05	0.000106438
TC031239-RB	968.324	-0.384738	0.0947491	-4.0606	4.89458e-05	0.000271165
TC015170-RA	696.18	-0.383157	0.10791	-3.55071	0.000384189	0.00171068
TC000188-RA	395.552	-0.382859	0.0879946	-4.35094	1.35554e-05	8.56307e-05
TC033239-RA	5972.51	-0.381589	0.0738888	-5.16438	2.41243e-07	2.18595e-06
TC009842-RA	1239.15	-0.381437	0.0571443	-6.67499	2.47247e-11	4.23385e-10
TC034362-RA	564.363	-0.381256	0.0996998	-3.82404	0.000131285	0.000658237
TC002293-RA	1741.35	-0.381042	0.0877151	-4.34409	1.39854e-05	8.80339e-05
TC008758-RA	704.029	-0.380623	0.0723179	-5.26319	1.41575e-07	1.32935e-06
TC004297-RA	805.119	-0.37982	0.0993829	-3.82179	0.000132488	0.000663616
TC007466-RA	5691.97	-0.379681	0.0708745	-5.35709	8.45728e-08	8.21413e-07
TC011064-RA	8900.28	-0.3793	0.0720616	-5.26356	1.41292e-07	1.32769e-06
TC016126-RA	1565.89	-0.378893	0.060765	-6.23539	4.50665e-10	6.49208e-09
TC011173-RA	475.168	-0.378873	0.0956969	-3.95909	7.52353e-05	0.000399712
TC006324-RA	712.042	-0.378752	0.084566	-4.47877	7.50729e-06	5.0449e-05
TC007208-RA	318.442	-0.37774	0.109012	-3.46513	0.000529984	0.00227199
TC012600-RA	412.635	-0.377097	0.100648	-3.7467	0.000179174	0.000864708
TC032674-RC	7753.22	-0.377023	0.10368	-3.6364	0.000276473	0.00127253
TC032204-RA	1086.88	-0.37684	0.0814451	-4.62692	3.71144e-06	2.67172e-05
TC014196-RA	1493.23	-0.376516	0.0869969	-4.32792	1.50522e-05	9.40819e-05
TC011477-RA	1750.61	-0.376282	0.0979581	-3.84126	0.000122406	0.000618598
TC032473-RA	6634.28	-0.376152	0.0523215	-7.18924	6.5153e-13	1.39893e-11
TC004352-RA	1109.86	-0.375921	0.0773446	-4.86033	1.1719e-06	9.23846e-06
TC008326-RA	1159.81	-0.375768	0.0863019	-4.35412	1.33604e-05	8.44846e-05
TC010364-RA	1290.92	-0.374262	0.0962576	-3.88813	0.000101017	0.000519805
TC013738-RA	1000.51	-0.374131	0.0697278	-5.36559	8.06834e-08	7.87947e-07
TC005841-RA	3234.2	-0.373883	0.0531442	-7.03525	1.98901e-12	4.02727e-11
TC008472-RA	1349.34	-0.373177	0.05946	-6.2761	3.47173e-10	5.10776e-09
TC011950-RA	2231.58	-0.372696	0.0646896	-5.76129	8.3472e-09	9.78984e-08
TC031157-RA	884.62	-0.371934	0.0928954	-4.00379	6.23346e-05	0.000338108
TC008201-RA	446.114	-0.371624	0.0991255	-3.74903	0.000177521	0.000857399
TC010990-RA	2279.09	-0.371113	0.0602023	-6.16443	7.07367e-10	9.98182e-09
TC000678-RA	4671.52	-0.371033	0.0416261	-8.91347	4.946e-19	2.08436e-17
TC034315-RA	2944.78	-0.370399	0.0479991	-7.7168	1.19289e-14	3.1688e-13
TC004296-RA	1192.56	-0.370316	0.0647171	-5.72208	1.05228e-08	1.21466e-07
TC014620-RA	611.001	-0.369731	0.0824458	-4.48454	7.30713e-06	4.93172e-05
TC006736-RA	5008.91	-0.36966	0.0484926	-7.62302	2.47815e-14	6.39178e-13
TC009330-RA	2144.09	-0.369212	0.0452145	-8.16578	3.19354e-16	9.95041e-15
TC013750-RA	640.898	-0.36917	0.0811746	-4.54785	5.41966e-06	3.77041e-05
TC010500-RA	2465.68	-0.369088	0.0976472	-3.77981	0.000156948	0.000764866
TC011450-RA	1006.67	-0.36871	0.0651251	-5.66156	1.50007e-08	1.68311e-07
TC013480-RA	576.558	-0.3685	0.0730622	-5.04365	4.56742e-07	3.91061e-06
TC003798-RA	334.226	-0.368169	0.105085	-3.50354	0.000459118	0.00200062
TC011864-RA	486.749	-0.367792	0.108555	-3.38807	0.000703866	0.0029052
TC002602-RA	4913.05	-0.367517	0.0401953	-9.14329	6.05815e-20	2.77915e-18
TC003851-RA	456.115	-0.366717	0.0800234	-4.58263	4.59171e-06	3.2471e-05
TC000836-RA	6140.4	-0.365442	0.064055	-5.70513	1.16256e-08	1.3284e-07
TC002083-RA	3206.31	-0.364898	0.0481745	-7.5745	3.6052e-14	9.12829e-13
TC002977-RA	1867.8	-0.364704	0.0812894	-4.48648	7.24084e-06	4.88963e-05
TC004293-RA	6318.75	-0.362242	0.0375664	-9.6427	5.27795e-22	2.9424e-20
TC003837-RA	1603.56	-0.360906	0.0805073	-4.4829	7.36369e-06	4.95912e-05
TC002522-RA	9793.78	-0.360812	0.0365944	-9.85976	6.21979e-23	3.82794e-21
TC003560-RB	1214.95	-0.360052	0.0727555	-4.94879	7.46756e-07	6.15628e-06
TC006261-RA	473.433	-0.359901	0.0786224	-4.57758	4.70387e-06	3.31887e-05
TC034651-RB	484.573	-0.358184	0.0985392	-3.63494	0.000278048	0.00127883
TC008070-RA	2187.03	-0.35803	0.0634947	-5.63874	1.71294e-08	1.8946e-07
TC033802-RA	352.981	-0.356894	0.11941	-2.98881	0.00280069	0.00984398
TC001324-RA	1528.67	-0.356138	0.0786644	-4.52731	5.97397e-06	4.10549e-05
TC034457-RA	890.61	-0.35606	0.082095	-4.33717	1.4433e-05	9.06217e-05
TC005444-RA	407.617	-0.355432	0.113856	-3.12176	0.00179776	0.00666956
TC002126-RA	948.498	-0.355372	0.0759076	-4.68164	2.84594e-06	2.10976e-05
TC004416-RA	882.639	-0.355249	0.0736025	-4.82659	1.38893e-06	1.08258e-05
TC033077-RE	8714.8	-0.354968	0.0612292	-5.79736	6.73685e-09	8.08422e-08
TC010267-RA	234.439	-0.354469	0.108511	-3.26666	0.00108826	0.00427193
TC005986-RA	499.449	-0.354298	0.104584	-3.38769	0.000704834	0.00290727
TC031466-RB	2315.87	-0.354093	0.101148	-3.50074	0.000463974	0.00201895
TC034623-RA	647.92	-0.353821	0.105767	-3.3453	0.000821944	0.00332198
TC012624-RA	1189.12	-0.353606	0.0726015	-4.8705	1.11317e-06	8.82025e-06
TC007282-RA	3157.95	-0.353401	0.0615753	-5.73934	9.50487e-09	1.10228e-07
TC031028-RA	300.604	-0.35339	0.106243	-3.32624	0.000880268	0.003537
TC032404-RA	3108.27	-0.352958	0.0759254	-4.64875	3.33953e-06	2.44218e-05
TC006048-RA	1405.55	-0.351165	0.0819021	-4.28762	1.80602e-05	0.000111166
TC006855-RA	534.116	-0.351012	0.0926961	-3.7867	0.000152662	0.000746614
TC011379-RA	5245.65	-0.350564	0.0947507	-3.69986	0.00021572	0.00101623
TC032201-RA	211.531	-0.350552	0.114014	-3.07464	0.00210757	0.00770887
TC003529-RA	8164.03	-0.349732	0.0482095	-7.25442	4.0339e-13	8.86032e-12
TC011508-RB	1336.72	-0.349479	0.0648974	-5.3851	7.24063e-08	7.11585e-07
TC013813-RA	2122.94	-0.349293	0.106294	-3.28611	0.00101582	0.00401422
TC010977-RA	1200.37	-0.348272	0.0672755	-5.1768	2.25727e-07	2.05284e-06
TC003453-RA	762.075	-0.347314	0.0855022	-4.06205	4.86431e-05	0.000269608
TC012597-RA	538.931	-0.346991	0.0763245	-4.54625	5.4609e-06	3.79485e-05
TC002496-RA	250.675	-0.346908	0.106867	-3.24615	0.00116975	0.00456733
TC001149-RA	568.423	-0.346773	0.0976663	-3.55059	0.000384369	0.00171088
TC034046-RA	2269.54	-0.346098	0.0848486	-4.079	4.52294e-05	0.000252262
TC015855-RA	656.507	-0.345846	0.0869144	-3.97915	6.91615e-05	0.000371411
TC011981-RA	749.917	-0.345641	0.0901106	-3.83574	0.000125185	0.000631357
TC000797-RB	1255.8	-0.345311	0.0796583	-4.3349	1.45827e-05	9.14693e-05
TC014102-RA	449.458	-0.34444	0.0867432	-3.97081	7.163e-05	0.000383342
TC014245-RA	3043.96	-0.344223	0.0512914	-6.71113	1.93124e-11	3.39592e-10
TC013537-RA	799.699	-0.344138	0.0841653	-4.08883	4.33551e-05	0.00024268
TC031287-RA	297.595	-0.342948	0.10561	-3.24729	0.00116508	0.00455257
TC006353-RA	1191.36	-0.342809	0.0823165	-4.16452	3.12006e-05	0.00018134
TC034633-RA	437.067	-0.342713	0.107773	-3.17996	0.00147297	0.00559016
TC033982-RA	543.659	-0.341457	0.0836571	-4.08162	4.4722e-05	0.000249768
TC005399-RA	12175.4	-0.340861	0.0366146	-9.30942	1.28535e-20	6.31597e-19
TC011555-RA	265.345	-0.340488	0.0984631	-3.45803	0.000544146	0.00232149
TC012627-RA	3867.95	-0.340147	0.0600908	-5.66056	1.50884e-08	1.6899e-07
TC003787-RA	1537.24	-0.33997	0.076877	-4.42226	9.76742e-06	6.3742e-05
TC032747-RB	1601.39	-0.339846	0.0892233	-3.80894	0.000139566	0.000694034
TC009943-RA	6653.63	-0.339172	0.0390366	-8.68857	3.67022e-18	1.39964e-16
TC008169-RA	586.385	-0.337877	0.0921459	-3.66676	0.00024564	0.00114332
TC030694-RA	760.878	-0.337439	0.0981107	-3.43937	0.000583062	0.00246301
TC011960-RA	272.855	-0.337232	0.110161	-3.06126	0.00220411	0.00800979
TC006096-RA	3504.79	-0.336576	0.0475613	-7.07668	1.47647e-12	3.03898e-11
TC011532-RA	588.739	-0.336293	0.0751215	-4.47666	7.58195e-06	5.08908e-05
TC004793-RA	4967.62	-0.335181	0.0480791	-6.97145	3.13688e-12	6.23963e-11
TC004368-RA	11696.3	-0.335029	0.0579184	-5.7845	7.27297e-09	8.6524e-08
TC008776-RA	1349.66	-0.332685	0.0941682	-3.53288	0.000411055	0.001816
TC032210-RA	6623.97	-0.332166	0.0880386	-3.77296	0.000161323	0.000784652
TC032792-RA	531.602	-0.331857	0.0937343	-3.54041	0.000399513	0.00177067
TC005186-RB	9039.66	-0.330808	0.0564947	-5.85556	4.75403e-09	5.84012e-08
TC006713-RA	3817.75	-0.329819	0.0556505	-5.92662	3.09239e-09	3.92841e-08
TC013521-RA	4414.31	-0.329494	0.0325429	-10.1249	4.2837e-24	2.86317e-22
TC010029-RA	2902.49	-0.328501	0.0650355	-5.0511	4.3927e-07	3.78186e-06
TC009423-RA	787.295	-0.32831	0.0866835	-3.78745	0.0001522	0.000745192
TC034129-RA	1490.42	-0.327342	0.0854022	-3.83295	0.000126616	0.000637798
TC013429-RA	764.505	-0.327027	0.0832545	-3.92805	8.5639e-05	0.000448204
TC005473-RA	872.899	-0.326961	0.0703589	-4.64704	3.36724e-06	2.45955e-05
TC032129-RA	2210.32	-0.32645	0.0690431	-4.72821	2.2651e-06	1.70976e-05
TC003233-RA	7996.92	-0.326408	0.0936181	-3.4866	0.00048921	0.00211616
TC005311-RA	2763.76	-0.324504	0.098263	-3.3024	0.000958607	0.00381968
TC002895-RA	1175.24	-0.324191	0.0774694	-4.18476	2.85465e-05	0.00016748
TC014634-RA	2420.05	-0.324188	0.0981284	-3.30371	0.000954156	0.00380316
TC003939-RA	5573.21	-0.323665	0.0720927	-4.48956	7.13696e-06	4.83524e-05
TC004830-RA	2986.54	-0.323185	0.0725149	-4.45681	8.31902e-06	5.52764e-05
TC006370-RA	6948.46	-0.322528	0.0545903	-5.90816	3.45947e-09	4.36631e-08
TC013190-RA	424.832	-0.32233	0.0889732	-3.62277	0.000291461	0.00133608
TC010557-RA	13350.5	-0.320777	0.0698922	-4.58959	4.44111e-06	3.15136e-05
TC032737-RA	490.558	-0.320714	0.0974046	-3.2926	0.00099266	0.00393644
TC003823-RA	2345.6	-0.32003	0.0651499	-4.91221	9.00553e-07	7.28411e-06
TC014728-RA	1034.08	-0.319861	0.0881434	-3.62887	0.000284662	0.00130684
TC001018-RA	2373.51	-0.319654	0.0593274	-5.38797	7.12584e-08	7.01969e-07
TC003121-RA	4509.62	-0.319233	0.0423904	-7.53077	5.04403e-14	1.24915e-12
TC009439-RA	4172.11	-0.319157	0.0601119	-5.30938	1.09998e-07	1.05192e-06
TC008354-RA	5595.63	-0.318893	0.05731	-5.56436	2.63123e-08	2.80063e-07
TC007464-RA	3244.62	-0.318887	0.0528207	-6.03716	1.56846e-09	2.08994e-08
TC009729-RC	406.217	-0.318867	0.0858345	-3.7149	0.000203283	0.000965324
TC004493-RA	978.696	-0.318786	0.0629383	-5.06506	4.08269e-07	3.55185e-06
TC013633-RA	1820.18	-0.318668	0.069883	-4.56002	5.11479e-06	3.58439e-05
TC014142-RA	1649.62	-0.318487	0.068001	-4.68356	2.8193e-06	2.09251e-05
TC015111-RA	5565.64	-0.318385	0.0856238	-3.71842	0.000200475	0.000954173
TC033344-RA	1643.18	-0.318279	0.0795266	-4.00217	6.27647e-05	0.000339996
TC005701-RA	7216.48	-0.318022	0.07738	-4.10988	3.9587e-05	0.000224417
TC014635-RA	1532.51	-0.317598	0.0572454	-5.548	2.88952e-08	3.0478e-07
TC003750-RA	1068.19	-0.316972	0.0907577	-3.4925	0.000478513	0.00207422
TC033240-RA	8411.62	-0.316603	0.0748906	-4.22754	2.36257e-05	0.00014087
TC009275-RA	998.373	-0.316401	0.0839535	-3.76876	0.000164059	0.000796398
TC004030-RA	2418.68	-0.316269	0.0786699	-4.02021	5.81469e-05	0.000317054
TC031831-RA	1705.17	-0.316071	0.058705	-5.38407	7.28222e-08	7.14542e-07
TC013186-RA	735.251	-0.316019	0.0775822	-4.07335	4.63421e-05	0.000258121
TC001324-RB	2413.04	-0.315482	0.0745191	-4.23358	2.30004e-05	0.000137537
TC010138-RA	6056.42	-0.315295	0.0637084	-4.94903	7.45834e-07	6.15276e-06
TC033938-RA	1298.31	-0.315052	0.0606163	-5.19747	2.02016e-07	1.84802e-06
TC034469-RA	1204.96	-0.315035	0.0810933	-3.88484	0.000102397	0.000526248
TC007766-RA	2540.42	-0.314939	0.0549792	-5.72833	1.01424e-08	1.17184e-07
TC006787-RA	663.17	-0.314877	0.102634	-3.06796	0.00215523	0.00785742
TC004472-RA	5369.93	-0.314288	0.0569565	-5.51804	3.42808e-08	3.57833e-07
TC013580-RA	2662.16	-0.313984	0.0545559	-5.75527	8.65026e-09	1.00882e-07
TC004438-RA	2877.5	-0.313848	0.0690135	-4.54763	5.42531e-06	3.77223e-05
TC032313-RC	931.815	-0.313154	0.0856195	-3.65751	0.000254675	0.00118007
TC030464-RA	3883.06	-0.312822	0.0542608	-5.76515	8.1583e-09	9.61364e-08
TC031029-RA	1806.13	-0.312762	0.0644675	-4.85146	1.22555e-06	9.64309e-06
TC034547-RA	1488.28	-0.312725	0.0696722	-4.48851	7.17225e-06	4.85122e-05
TC000316-RA	1101.93	-0.312151	0.0962598	-3.2428	0.00118361	0.00461707
TC011863-RA	2460.1	-0.311671	0.0545533	-5.71316	1.10898e-08	1.27656e-07
TC007470-RA	3722.96	-0.311637	0.064031	-4.86697	1.13321e-06	8.96185e-06
TC009802-RA	2684.59	-0.311537	0.0625749	-4.97863	6.40366e-07	5.36096e-06
TC015429-RA	2955.3	-0.311334	0.0425358	-7.31935	2.49181e-13	5.64267e-12
TC032409-RA	1056.98	-0.310295	0.090397	-3.43258	0.000597864	0.00251869
TC006597-RA	4516.94	-0.309271	0.0478933	-6.45751	1.06437e-10	1.66653e-09
TC010367-RA	3985.29	-0.309143	0.0584088	-5.29274	1.20498e-07	1.14791e-06
TC001357-RA	729.564	-0.308021	0.0722869	-4.2611	2.03427e-05	0.000123306
TC013166-RA	467.91	-0.307196	0.0937234	-3.27769	0.0010466	0.00412403
TC003138-RA	918.071	-0.30716	0.0876319	-3.50512	0.000456401	0.00199195
TC011647-RA	8387.93	-0.30635	0.0420997	-7.27678	3.41894e-13	7.64465e-12
TC034092-RA	1364.06	-0.305608	0.0821915	-3.71825	0.000200609	0.000954448
TC000077-RA	396.774	-0.305302	0.0801953	-3.80698	0.000140673	0.000698419
TC013915-RA	1446.74	-0.305192	0.0761332	-4.00866	6.10639e-05	0.00033165
TC009977-RA	2047.19	-0.304997	0.0692373	-4.40509	1.0574e-05	6.85735e-05
TC009584-RA	2013.95	-0.304861	0.0551545	-5.52741	3.25e-08	3.40101e-07
TC011192-RA	2444.45	-0.30408	0.049195	-6.18111	6.36527e-10	9.03345e-09
TC030997-RB	2508.42	-0.30334	0.0702109	-4.32042	1.55735e-05	9.70962e-05
TC003091-RA	887.359	-0.303284	0.070902	-4.27751	1.88998e-05	0.000115631
TC011972-RA	1634.67	-0.303256	0.0492337	-6.15953	7.29596e-10	1.02299e-08
TC034736-RA	4671.22	-0.303128	0.0576804	-5.2553	1.47784e-07	1.38243e-06
TC007393-RA	584.522	-0.303065	0.0906017	-3.34503	0.000822737	0.00332411
TC032788-RA	587.536	-0.302277	0.0755778	-3.99955	6.34622e-05	0.000343625
TC007721-RA	1338.61	-0.302198	0.0839803	-3.59844	0.000320135	0.00145041
TC000246-RA	402.082	-0.301496	0.098771	-3.05248	0.00226962	0.00822862
TC006162-RA	1023.37	-0.301052	0.0987205	-3.04954	0.00229192	0.00828773
TC015544-RA	2412.55	-0.300339	0.0581278	-5.16688	2.38028e-07	2.1584e-06
TC034046-RB	2194.3	-0.299996	0.0919727	-3.26179	0.00110711	0.00433772
TC007213-RA	2659.97	-0.299751	0.0595184	-5.03629	4.74649e-07	4.06114e-06
TC013085-RC	2537.34	-0.298983	0.0768529	-3.89033	0.000100107	0.000515974
TC004261-RA	835.509	-0.298657	0.0583249	-5.12057	3.04613e-07	2.70883e-06
TC032646-RA	3605	-0.298098	0.0407165	-7.3213	2.45586e-13	5.57139e-12
TC004460-RA	1206.27	-0.29806	0.051055	-5.83801	5.28273e-09	6.43871e-08
TC032459-RA	1227.85	-0.298045	0.0829102	-3.59479	0.000324654	0.00146767
TC010875-RB	2058.86	-0.296233	0.0809512	-3.6594	0.000252807	0.00117272
TC002955-RA	3674.19	-0.296133	0.0681077	-4.34801	1.37377e-05	8.66266e-05
TC009614-RA	1103.95	-0.295042	0.0874624	-3.37336	0.000742564	0.0030437
TC032738-RA	660.677	-0.294852	0.0751325	-3.92443	8.69355e-05	0.00045411
TC007053-RA	499.536	-0.294701	0.0894057	-3.29622	0.000979952	0.00389682
TC004640-RA	2021.02	-0.294654	0.0647771	-4.54873	5.39699e-06	3.75885e-05
TC034790-RA	1385.71	-0.294487	0.0516454	-5.7021	1.18339e-08	1.34971e-07
TC002462-RA	7550.81	-0.293985	0.0525037	-5.59932	2.15189e-08	2.32427e-07
TC013090-RA	15154.3	-0.293777	0.0611777	-4.80203	1.57062e-06	1.21355e-05
TC002072-RA	4238.49	-0.293424	0.0572601	-5.1244	2.98483e-07	2.66194e-06
TC008320-RA	1016.84	-0.293304	0.0786134	-3.73097	0.000190742	0.000913447
TC004976-RA	4559.41	-0.293068	0.0589119	-4.97468	6.5356e-07	5.46039e-06
TC034190-RA	2881.7	-0.292839	0.0721344	-4.05963	4.91507e-05	0.000272058
TC014904-RA	1760.05	-0.292335	0.0537088	-5.44296	5.24021e-08	5.29644e-07
TC034300-RA	1533.14	-0.292237	0.069249	-4.22009	2.44206e-05	0.000145123
TC004800-RA	2671.49	-0.291957	0.0616147	-4.73843	2.15382e-06	1.6327e-05
TC011650-RA	1983.56	-0.291081	0.0641023	-4.54088	5.60209e-06	3.87564e-05
TC008043-RA	9068.1	-0.290149	0.085503	-3.39344	0.000690207	0.00285641
TC014371-RA	369.107	-0.289929	0.0905966	-3.20022	0.00137322	0.00526261
TC013465-RA	864.76	-0.289491	0.0963548	-3.00443	0.0026608	0.00942143
TC015096-RA	12440.4	-0.288855	0.0473763	-6.09703	1.08058e-09	1.46817e-08
TC010318-RA	1194.97	-0.288114	0.073349	-3.92798	8.56607e-05	0.000448204
TC009892-RA	960.711	-0.288038	0.0673864	-4.27443	1.91631e-05	0.000117012
TC010448-RA	3201.28	-0.287389	0.0546967	-5.25423	1.48649e-07	1.38947e-06
TC007793-RA	6840.81	-0.286534	0.0509846	-5.62	1.90953e-08	2.09341e-07
TC005341-RB	9343.6	-0.286239	0.0534559	-5.35468	8.5708e-08	8.3114e-07
TC031795-RA	3559.35	-0.284773	0.0563049	-5.05769	4.24369e-07	3.68161e-06
TC006120-RA	5067.34	-0.284621	0.0605525	-4.70039	2.59661e-06	1.93881e-05
TC011405-RA	740.02	-0.284176	0.0722505	-3.9332	8.38219e-05	0.000440251
TC007143-RA	993.967	-0.284074	0.0686277	-4.13935	3.48296e-05	0.000200186
TC012424-RA	6812.76	-0.284006	0.0471807	-6.01953	1.74926e-09	2.30125e-08
TC015503-RA	5364.15	-0.283547	0.057858	-4.90074	9.5478e-07	7.67777e-06
TC013590-RA	3606.07	-0.283306	0.0448786	-6.31271	2.74197e-10	4.09713e-09
TC008936-RA	17257.6	-0.283297	0.0416388	-6.80367	1.01989e-11	1.9038e-10
TC014798-RA	9431.52	-0.282938	0.066734	-4.2398	2.23723e-05	0.000134493
TC005344-RA	419.4	-0.282792	0.087331	-3.23816	0.00120301	0.00468542
TC032498-RA	409.947	-0.282396	0.0884731	-3.19189	0.00141347	0.00539522
TC001960-RA	988.804	-0.28231	0.061453	-4.59391	4.35013e-06	3.0921e-05
TC014457-RA	2344.93	-0.282227	0.0763707	-3.69549	0.000219465	0.00103231
TC003935-RA	3607.09	-0.282071	0.084837	-3.32486	0.000884644	0.00355344
TC015330-RA	1067.97	-0.28175	0.0610637	-4.61404	3.94924e-06	2.82817e-05
TC010061-RB	2221.11	-0.281508	0.0664475	-4.23654	2.2699e-05	0.000136194
TC033649-RA	5617.77	-0.280218	0.0381516	-7.34485	2.05984e-13	4.751e-12
TC009747-RA	1021.17	-0.280214	0.0765783	-3.65919	0.000253014	0.00117324
TC009861-RA	20203.9	-0.279242	0.082775	-3.37351	0.000742172	0.0030431
TC000874-RA	878.937	-0.278873	0.0767957	-3.63137	0.000281923	0.00129522
TC008480-RA	571.305	-0.277674	0.076788	-3.61611	0.000299063	0.0013679
TC006979-RA	1806.94	-0.277535	0.0471355	-5.88803	3.90826e-09	4.87337e-08
TC032949-RA	5673.58	-0.276916	0.0650178	-4.25908	2.05272e-05	0.000124322
TC010127-RA	862.875	-0.276884	0.083305	-3.32374	0.00088818	0.00356419
TC000935-RA	846.71	-0.276787	0.078528	-3.5247	0.000423969	0.00186711
TC013034-RA	6977.15	-0.276346	0.0520812	-5.30606	1.1202e-07	1.07044e-06
TC010001-RA	9955.18	-0.276063	0.0701077	-3.9377	8.22649e-05	0.000432621
TC009086-RA	2861.77	-0.275926	0.0488358	-5.65009	1.60366e-08	1.78325e-07
TC031393-RA	1012.91	-0.275906	0.0643259	-4.28918	1.79331e-05	0.000110533
TC032203-RA	2621.92	-0.275667	0.0403671	-6.82901	8.55022e-12	1.6065e-10
TC000091-RA	2557.5	-0.275409	0.0658096	-4.18493	2.85249e-05	0.000167432
TC034807-RA	480.162	-0.275326	0.0896309	-3.07178	0.00212785	0.00777584
TC003248-RA	807.536	-0.275024	0.0790565	-3.47883	0.000503614	0.00217027
TC001756-RA	6076.85	-0.274958	0.041964	-6.55223	5.66846e-11	9.17581e-10
TC005175-RA	2635.49	-0.274756	0.0467703	-5.87458	4.23912e-09	5.23343e-08
TC008858-RA	5060.35	-0.273985	0.0439389	-6.23558	4.50094e-10	6.49138e-09
TC033780-RA	729.162	-0.273238	0.080858	-3.37924	0.000726874	0.00298808
TC034173-RA	5850.89	-0.272541	0.0487497	-5.59062	2.26255e-08	2.43744e-07
TC014505-RA	15442.5	-0.271818	0.0374443	-7.25927	3.8919e-13	8.56355e-12
TC000274-RA	1211.49	-0.270922	0.0598884	-4.52379	6.07433e-06	4.16296e-05
TC032528-RA	8366.95	-0.27063	0.0512145	-5.28425	1.26218e-07	1.19782e-06
TC011025-RA	13721.1	-0.270005	0.0475582	-5.67736	1.36793e-08	1.54321e-07
TC000161-RA	3825.98	-0.269948	0.0606366	-4.4519	8.51147e-06	5.64344e-05
TC032794-RA	5337.49	-0.269314	0.0877236	-3.07003	0.0021404	0.00781253
TC003940-RA	1613.9	-0.269156	0.0539959	-4.98474	6.2044e-07	5.2117e-06
TC005848-RA	823.342	-0.269073	0.0809376	-3.32445	0.000885918	0.00355626
TC032376-RA	1141.55	-0.26857	0.0643921	-4.17085	3.03465e-05	0.000176706
TC011886-RA	4098.72	-0.268029	0.0511511	-5.23994	1.6063e-07	1.49249e-06
TC033104-RA	1019.36	-0.267406	0.0814277	-3.28397	0.00102356	0.00404094
TC003789-RA	1589.78	-0.267269	0.0634967	-4.20918	2.56304e-05	0.000151732
TC009513-RA	1086.8	-0.26725	0.0746908	-3.57808	0.000346124	0.00155512
TC000175-RA	387.077	-0.266045	0.0874549	-3.04208	0.00234946	0.00846134
TC031509-RA	3485.55	-0.265165	0.0529207	-5.01061	5.42586e-07	4.59498e-06
TC006255-RA	800.623	-0.264751	0.0812336	-3.25913	0.00111753	0.00437718
TC001323-RC	872.702	-0.264622	0.0606195	-4.36529	1.26953e-05	8.09375e-05
TC009785-RB	3008.03	-0.264419	0.0526107	-5.02595	5.00945e-07	4.26558e-06
TC031833-RA	749.399	-0.264349	0.078356	-3.3737	0.000741659	0.003042
TC032667-RA	7615.96	-0.264084	0.0554213	-4.76502	1.88835e-06	1.44024e-05
TC031143-RA	1311.04	-0.263952	0.0752733	-3.50659	0.000453888	0.00198269
TC010654-RA	6504.63	-0.263792	0.0630459	-4.18412	2.8627e-05	0.000167873
TC007101-RA	3410.81	-0.263649	0.060587	-4.35159	1.35156e-05	8.54227e-05
TC034416-RA	1464.63	-0.263319	0.0619553	-4.25015	2.13628e-05	0.000128861
TC030045-RA	2220.7	-0.262963	0.0558944	-4.70464	2.54315e-06	1.90117e-05
TC012824-RA	1318.8	-0.262866	0.0716632	-3.66807	0.000244384	0.00113832
TC013787-RA	1206.58	-0.262734	0.0655368	-4.00895	6.09905e-05	0.000331396
TC007420-RA	2765.38	-0.262465	0.0555141	-4.72789	2.26864e-06	1.71139e-05
TC014112-RA	560.057	-0.262056	0.0872256	-3.00435	0.00266152	0.00942143
TC010758-RA	3368.81	-0.26189	0.0612836	-4.2734	1.92514e-05	0.000117493
TC001251-RA	19898.4	-0.261703	0.0489659	-5.3446	9.0616e-08	8.73561e-07
TC004796-RA	3233.06	-0.261317	0.0655981	-3.98361	6.78759e-05	0.000365138
TC009872-RA	1138.09	-0.260891	0.0767726	-3.39824	0.000678219	0.00281523
TC015213-RA	2643.61	-0.260093	0.0555576	-4.6815	2.84786e-06	2.10993e-05
TC011911-RA	466.809	-0.260037	0.0784227	-3.31583	0.000913708	0.00365954
TC010850-RA	10799.7	-0.258848	0.0588208	-4.40062	1.07944e-05	6.9857e-05
TC007475-RB	751.11	-0.258247	0.0789931	-3.26924	0.00107837	0.00423981
TC031756-RA	684.722	-0.258109	0.0817807	-3.1561	0.00159891	0.00601315
TC012852-RA	4187.46	-0.258098	0.0573352	-4.50157	6.74533e-06	4.59244e-05
TC033313-RA	517.981	-0.258098	0.0853795	-3.02295	0.00250325	0.00893751
TC015490-RA	7125.4	-0.258047	0.0641121	-4.02493	5.69922e-05	0.000311578
TC014326-RA	10558.2	-0.256972	0.0550771	-4.66569	3.0759e-06	2.26672e-05
TC013648-RA	2006.15	-0.256955	0.0508553	-5.05267	4.35666e-07	3.75864e-06
TC033584-RA	3228.97	-0.25654	0.0523492	-4.90055	9.55706e-07	7.68024e-06
TC003544-RA	784.063	-0.256444	0.0761817	-3.36622	0.000762059	0.00310926
TC001758-RA	1181.91	-0.256333	0.0829919	-3.08865	0.00201067	0.00738844
TC033029-RB	14662	-0.255031	0.057284	-4.45205	8.50548e-06	5.64344e-05
TC000358-RA	3234.41	-0.254174	0.0471395	-5.39197	6.96907e-08	6.88708e-07
TC011912-RA	2104.72	-0.254097	0.0760027	-3.34326	0.000827996	0.00334101
TC011075-RA	628.817	-0.254021	0.0718434	-3.53576	0.000406602	0.00179761
TC010328-RA	1164.57	-0.253771	0.0735967	-3.44813	0.000564474	0.00239507
TC013754-RA	2992.55	-0.253311	0.0623353	-4.06369	4.83036e-05	0.000268085
TC008707-RA	3327.7	-0.252779	0.0408786	-6.18364	6.26406e-10	8.92037e-09
TC011870-RA	2439.13	-0.252717	0.0450895	-5.60478	2.08521e-08	2.26404e-07
TC001570-RA	5992.9	-0.25249	0.0604239	-4.17864	2.93255e-05	0.000171403
TC000315-RA	2462.29	-0.252482	0.0531003	-4.75481	1.98635e-06	1.51128e-05
TC011427-RA	1790.13	-0.252111	0.0707097	-3.56544	0.000363242	0.00162381
TC032012-RA	3110.8	-0.250902	0.0482349	-5.20167	1.97504e-07	1.80941e-06
TC007067-RA	659.302	-0.250221	0.0685652	-3.64938	0.000262872	0.00121488
TC002587-RA	2291.15	-0.250055	0.0824047	-3.03447	0.00240955	0.00865018
TC034589-RA	9995.57	-0.249867	0.0515564	-4.84648	1.2567e-06	9.86946e-06
TC005303-RA	2870.44	-0.24966	0.0733223	-3.40497	0.000661711	0.00275868
TC031560-RA	2171.79	-0.248551	0.0500925	-4.96185	6.98257e-07	5.80651e-06
TC008646-RA	2938.4	-0.248483	0.0454257	-5.4701	4.49785e-08	4.60604e-07
TC004060-RA	3822.7	-0.248007	0.0402364	-6.16374	7.10479e-10	1.0003e-08
TC011526-RA	4405.74	-0.247996	0.0496937	-4.99049	6.0226e-07	5.07613e-06
TC013556-RA	3352.57	-0.24797	0.058349	-4.24978	2.13979e-05	0.00012901
TC014127-RB	595.25	-0.247599	0.0811509	-3.0511	0.00228005	0.00825679
TC012518-RC	4934.5	-0.247422	0.0532401	-4.64728	3.36344e-06	2.45822e-05
TC007903-RA	2147.46	-0.246737	0.0500445	-4.93035	8.20818e-07	6.69142e-06
TC009780-RA	5193.93	-0.246659	0.04841	-5.09522	3.48342e-07	3.07571e-06
TC002987-RA	4144.37	-0.246625	0.0645583	-3.82019	0.000133347	0.00066765
TC012055-RA	7290.62	-0.24641	0.0538313	-4.57744	4.70695e-06	3.31916e-05
TC012980-RA	1510.79	-0.246269	0.0555898	-4.4301	9.41876e-06	6.17259e-05
TC011350-RA	2042.57	-0.246162	0.0453389	-5.42938	5.65497e-08	5.67873e-07
TC004470-RA	2350.43	-0.246146	0.0581597	-4.23224	2.3138e-05	0.000138161
TC033135-RA	1160.8	-0.246081	0.0652443	-3.77169	0.000162146	0.000787728
TC006065-RA	4526.95	-0.246009	0.0581178	-4.23293	2.30667e-05	0.000137801
TC032159-RA	11692	-0.245882	0.0586328	-4.1936	2.74559e-05	0.000161615
TC031545-RA	3402.83	-0.245016	0.0774413	-3.16389	0.00155674	0.00587536
TC006619-RA	1329.93	-0.244701	0.0725955	-3.37075	0.000749635	0.00306461
TC013726-RA	1435.46	-0.24398	0.0729297	-3.34542	0.000821585	0.00332161
TC030757-RA	1541.17	-0.243938	0.0516992	-4.7184	2.37704e-06	1.78558e-05
TC007092-RA	2613.67	-0.243376	0.0546876	-4.4503	8.57505e-06	5.68202e-05
TC016108-RA	5020.83	-0.243304	0.0438586	-5.54745	2.89866e-08	3.05391e-07
TC009349-RA	3719.44	-0.242766	0.0425281	-5.70836	1.1407e-08	1.30702e-07
TC032748-RA	2205.18	-0.242727	0.0665521	-3.64717	0.000265143	0.00122447
TC033027-RA	4003.16	-0.242335	0.0699982	-3.46202	0.000536147	0.00229366
TC003496-RA	5792.47	-0.241968	0.0619544	-3.90558	9.39979e-05	0.000487722
TC013007-RA	1518.01	-0.241314	0.0564507	-4.27477	1.91338e-05	0.00011689
TC001431-RA	2523.39	-0.241221	0.0671872	-3.59029	0.000330314	0.00149001
TC004616-RB	4180.9	-0.24055	0.0518323	-4.64093	3.46852e-06	2.52315e-05
TC012171-RA	1973.48	-0.240441	0.0449832	-5.34513	9.0351e-08	8.72083e-07
TC033105-RA	6153.14	-0.240144	0.0562662	-4.268	1.97234e-05	0.000119903
TC030766-RA	1682.95	-0.239953	0.0667438	-3.59514	0.000324221	0.00146625
TC006849-RA	787.292	-0.239908	0.0757064	-3.16892	0.00153006	0.00578517
TC004715-RE	1586.03	-0.239109	0.0740998	-3.22685	0.0012516	0.004853
TC012133-RA	5276.06	-0.239101	0.0647954	-3.69009	0.000224174	0.00105207
TC010763-RE	1124.49	-0.239091	0.0663846	-3.6016	0.000316263	0.00143517
TC009315-RA	6900.37	-0.238956	0.0365485	-6.53806	6.23206e-11	1.0075e-09
TC005232-RA	3245.12	-0.238939	0.0426076	-5.60791	2.04786e-08	2.22933e-07
TC015439-RA	1262.36	-0.238611	0.0672815	-3.54645	0.000390455	0.00173378
TC004425-RA	32415.3	-0.238298	0.0548331	-4.34588	1.38719e-05	8.73635e-05
TC015633-RA	3270.68	-0.238176	0.0453988	-5.24631	1.55178e-07	1.44724e-06
TC008909-RA	14470.8	-0.23729	0.0670489	-3.53906	0.000401561	0.00177912
TC002783-RA	2110.16	-0.236741	0.0787569	-3.00598	0.0026473	0.00937977
TC010479-RA	1341.49	-0.236092	0.0635957	-3.71239	0.000205311	0.000973095
TC003205-RA	914.399	-0.235867	0.065716	-3.58918	0.000331716	0.00149525
TC008867-RA	2353.17	-0.234261	0.0643747	-3.63902	0.000273682	0.00126202
TC003390-RA	1316.03	-0.233956	0.0688222	-3.39942	0.000675284	0.00280586
TC007993-RA	3774.53	-0.233918	0.0494183	-4.73343	2.20759e-06	1.67041e-05
TC032797-RA	2314.37	-0.233758	0.0565581	-4.13305	3.57975e-05	0.000205274
TC005181-RA	10395.6	-0.233698	0.0499292	-4.68059	2.86044e-06	2.11799e-05
TC011139-RA	3487.11	-0.233416	0.0602758	-3.87248	0.000107736	0.000550049
TC003319-RA	1226.84	-0.233319	0.0610373	-3.82257	0.00013207	0.00066179
TC000542-RA	1178.67	-0.232382	0.0762452	-3.04782	0.00230507	0.00832075
TC032256-RA	1654.66	-0.232254	0.0607143	-3.82536	0.000130582	0.000655915
TC011362-RA	5607.2	-0.231751	0.0470722	-4.92331	8.50912e-07	6.92766e-06
TC006614-RA	2279.84	-0.231675	0.0498818	-4.64447	3.40945e-06	2.48454e-05
TC014786-RA	7485.56	-0.229075	0.0538464	-4.25422	2.09774e-05	0.000126721
TC007627-RA	2249.41	-0.228634	0.0584028	-3.91477	9.04891e-05	0.000471286
TC009901-RA	3132.17	-0.2284	0.0564469	-4.04628	5.20385e-05	0.000286512
TC016320-RA	2841.29	-0.228348	0.0576395	-3.96166	7.44319e-05	0.000395951
TC013470-RA	2043.46	-0.227124	0.0633576	-3.5848	0.000337339	0.00151784
TC001867-RA	3026.13	-0.22712	0.0531115	-4.27628	1.90041e-05	0.000116212
TC011638-RA	1963.12	-0.226813	0.0489167	-4.63672	3.53975e-06	2.56746e-05
TC010137-RA	2009.72	-0.226637	0.0596157	-3.80164	0.000143744	0.000710264
TC010769-RA	1712.4	-0.22642	0.0668094	-3.38905	0.000701351	0.00289771
TC014044-RA	3288.68	-0.226245	0.0645003	-3.50765	0.000452078	0.00197548
TC011050-RA	3229.82	-0.226214	0.0497868	-4.54365	5.52884e-06	3.83349e-05
TC033103-RA	1102.76	-0.2261	0.0707268	-3.19681	0.00138955	0.00531699
TC002624-RA	2145.34	-0.225946	0.0596282	-3.78924	0.00015111	0.000742166
TC013782-RA	3272.82	-0.225578	0.0591546	-3.81337	0.000137087	0.000683622
TC001706-RA	2889.51	-0.225416	0.0542449	-4.15552	3.24548e-05	0.000187839
TC034308-RA	3425.25	-0.224916	0.0462984	-4.85797	1.18598e-06	9.34351e-06
TC004080-RA	948.596	-0.224822	0.0743766	-3.02275	0.0025049	0.00894084
TC003894-RA	1023.99	-0.224711	0.0578495	-3.88441	0.000102579	0.000526773
TC006900-RA	717.282	-0.22468	0.0653252	-3.43941	0.000582993	0.00246301
TC011732-RA	962.407	-0.223886	0.0728175	-3.07463	0.00210766	0.00770887
TC014551-RA	948.196	-0.2237	0.0703922	-3.1779	0.00148344	0.00562587
TC012172-RA	4069.77	-0.223257	0.056332	-3.96323	7.39414e-05	0.000394016
TC014470-RA	1209.81	-0.222549	0.0727186	-3.06042	0.00221029	0.00802757
TC006357-RA	1481.65	-0.222365	0.0615869	-3.61058	0.00030551	0.00139329
TC030050-RA	920.256	-0.221363	0.0630044	-3.51346	0.000442316	0.00193827
TC000453-RA	3097.22	-0.219724	0.049879	-4.40515	1.05711e-05	6.85735e-05
TC012437-RA	4505.16	-0.218669	0.0433442	-5.04495	4.53649e-07	3.88949e-06
TC009495-RA	5717.12	-0.217439	0.0391121	-5.55937	2.70751e-08	2.86954e-07
TC000043-RA	4429.47	-0.216708	0.0386792	-5.60271	2.11024e-08	2.28922e-07
TC006451-RA	5280.22	-0.21614	0.0564592	-3.82825	0.00012906	0.000649057
TC030782-RA	8126.56	-0.215635	0.0479501	-4.49707	6.88975e-06	4.68051e-05
TC009111-RA	5674.96	-0.215307	0.0353268	-6.09472	1.0963e-09	1.48628e-08
TC014227-RA	4736.57	-0.215289	0.058154	-3.70205	0.000213862	0.00100978
TC015972-RA	1853.39	-0.21505	0.0657521	-3.27062	0.00107312	0.00422319
TC016197-RA	2738.69	-0.214902	0.0711648	-3.01978	0.00252959	0.00900568
TC014666-RA	4259.48	-0.214298	0.050795	-4.21889	2.45512e-05	0.000145829
TC008459-RA	2412.17	-0.21318	0.0533603	-3.9951	6.46662e-05	0.000349535
TC000793-RA	1491.19	-0.212492	0.0595369	-3.56909	0.000358226	0.00160427
TC012392-RA	2353.41	-0.212123	0.0559171	-3.79352	0.000148529	0.000731582
TC011942-RA	884.795	-0.21204	0.0690561	-3.07055	0.00213667	0.00780349
TC009027-RB	1070.75	-0.211661	0.0657341	-3.21995	0.00128213	0.00495015
TC012527-RA	969.277	-0.211374	0.0680343	-3.10687	0.00189077	0.00699169
TC005880-RB	1093.05	-0.211236	0.0621491	-3.39886	0.00067668	0.00280982
TC008245-RA	2996.85	-0.210323	0.0523037	-4.02118	5.79081e-05	0.00031589
TC013737-RA	1634.24	-0.209903	0.0697596	-3.00895	0.00262154	0.00930374
TC032642-RA	6342.89	-0.209876	0.0348134	-6.02861	1.65371e-09	2.18945e-08
TC000461-RA	2579.41	-0.207875	0.0683888	-3.0396	0.0023689	0.00851899
TC014471-RA	2855.32	-0.207746	0.0402356	-5.16325	2.427e-07	2.19756e-06
TC002170-RA	1435.14	-0.20774	0.0695775	-2.98573	0.00282901	0.0099239
TC001958-RA	1969.66	-0.207556	0.0692541	-2.99702	0.00272637	0.00961265
TC003527-RA	4441.25	-0.207335	0.0614431	-3.37442	0.000739716	0.00303604
TC010123-RA	3217.37	-0.207219	0.0605553	-3.42198	0.000621677	0.00260664
TC034215-RB	943.503	-0.206996	0.0687131	-3.01247	0.00259128	0.00920949
TC014514-RA	1529.87	-0.206866	0.0536797	-3.85371	0.000116343	0.000589875
TC009074-RA	2959.23	-0.206533	0.0608248	-3.39554	0.000684941	0.00284029
TC031640-RA	926.548	-0.206528	0.0681217	-3.03174	0.00243148	0.00872133
TC015022-RA	3143.98	-0.20562	0.054575	-3.76766	0.000164785	0.000799614
TC001566-RA	1012.51	-0.205298	0.0619246	-3.3153	0.000915462	0.00366421
TC016342-RA	1447.26	-0.205241	0.0618078	-3.32063	0.000898156	0.00359957
TC009394-RA	1961.06	-0.204288	0.0536823	-3.8055	0.00014152	0.000701731
TC002407-RA	2810.54	-0.204055	0.0488189	-4.17985	2.91708e-05	0.000170579
TC010441-RA	3058.58	-0.20339	0.0423493	-4.80267	1.56564e-06	1.21045e-05
TC014647-RA	4910.87	-0.203353	0.045935	-4.42697	9.55654e-06	6.25299e-05
TC001098-RA	2270.66	-0.203333	0.0409029	-4.97111	6.65705e-07	5.54694e-06
TC011920-RA	5515.34	-0.203163	0.0588529	-3.45204	0.000556365	0.0023655
TC033242-RA	2043.25	-0.20279	0.0659639	-3.07426	0.00211024	0.00771602
TC014488-RA	2098.95	-0.202155	0.0643272	-3.14261	0.00167449	0.00626459
TC008856-RA	1886.36	-0.201681	0.067163	-3.00285	0.0026746	0.00945695
TC004763-RA	843.11	-0.20164	0.0652058	-3.09237	0.00198567	0.00731217
TC003548-RA	2804.4	-0.201028	0.0395701	-5.0803	3.76841e-07	3.2969e-06
TC005824-RA	2435.78	-0.200898	0.0588124	-3.41591	0.000635696	0.00266004
TC004758-RA	4622.3	-0.200355	0.0669772	-2.99139	0.00277711	0.00977216
TC000355-RA	2409.54	-0.199964	0.0434327	-4.604	4.14445e-06	2.95944e-05
TC013000-RA	8478.8	-0.199422	0.0589422	-3.38335	0.000716083	0.00294585
TC004873-RA	161183	-0.199154	0.0568764	-3.50153	0.000462598	0.00201366
TC009297-RA	1379.59	-0.198981	0.0532	-3.74025	0.000183836	0.000884805
TC012377-RA	6234.34	-0.198959	0.042713	-4.65804	3.19227e-06	2.34691e-05
TC004955-RA	893.961	-0.198928	0.0609148	-3.26568	0.00109202	0.00428399
TC030667-RA	7813.68	-0.198812	0.0510184	-3.89687	9.74452e-05	0.000503717
TC013571-RA	2907.14	-0.198137	0.0473966	-4.1804	2.90996e-05	0.000170323
TC001036-RA	3172.04	-0.197649	0.0581731	-3.3976	0.000679787	0.0028208
TC010481-RA	5376.64	-0.197052	0.0369118	-5.33845	9.37433e-08	9.01328e-07
TC005593-RA	1230.47	-0.197031	0.0606892	-3.24656	0.00116809	0.00456226
TC007525-RB	1737.49	-0.196696	0.0565932	-3.47561	0.00050969	0.00219255
TC013727-RA	4207.97	-0.196036	0.0518787	-3.77875	0.00015762	0.000767843
TC001037-RA	2502.74	-0.195189	0.0549114	-3.55461	0.000378534	0.00168732
TC005994-RA	2119.78	-0.192556	0.0596187	-3.22979	0.00123881	0.00480975
TC015037-RA	1635.6	-0.192476	0.0603389	-3.18991	0.00142318	0.00542397
TC033717-RA	952.127	-0.192052	0.0592498	-3.2414	0.00118943	0.00463833
TC007011-RA	7186.27	-0.191929	0.0399223	-4.80757	1.52779e-06	1.18487e-05
TC012507-RA	6906.32	-0.191784	0.0278811	-6.87865	6.04244e-12	1.16465e-10
TC030994-RA	2783.16	-0.190701	0.0425453	-4.4823	7.38416e-06	4.97021e-05
TC009631-RA	3497.8	-0.190578	0.0389335	-4.89496	9.83272e-07	7.88648e-06
TC002463-RA	4199.09	-0.190132	0.0404718	-4.6979	2.62846e-06	1.96023e-05
TC003446-RA	5720.43	-0.18798	0.0629242	-2.98741	0.00281353	0.00988073
TC012891-RA	2303.91	-0.187121	0.0511037	-3.6616	0.000250642	0.00116355
TC009001-RA	1885.31	-0.186761	0.0472162	-3.95545	7.63918e-05	0.000404818
TC004611-RA	5057.79	-0.186712	0.0554827	-3.36524	0.000764775	0.00311932
TC034367-RA	1985.16	-0.186635	0.0554226	-3.3675	0.000758542	0.00309694
TC034329-RA	5758.9	-0.18654	0.052513	-3.55226	0.000381939	0.00170128
TC032264-RA	7783.58	-0.185725	0.052591	-3.5315	0.000413216	0.0018249
TC014396-RA	1464.39	-0.183542	0.052769	-3.47822	0.000504756	0.00217358
TC000590-RA	7256.4	-0.181761	0.0326458	-5.56768	2.58155e-08	2.75247e-07
TC002476-RA	5726.33	-0.181559	0.0569473	-3.1882	0.0014316	0.00545271
TC008091-RA	5384.54	-0.181094	0.0470149	-3.85184	0.000117234	0.00059391
TC007982-RA	3982.28	-0.180063	0.0460585	-3.90944	9.25113e-05	0.000480409
TC002125-RA	1714.14	-0.179883	0.0537409	-3.34722	0.000816256	0.00330276
TC007178-RA	2144.41	-0.178638	0.0556088	-3.2124	0.00131633	0.00507272
TC013119-RA	3131.1	-0.178554	0.0478441	-3.73199	0.000189969	0.000910446
TC033349-RA	11503.7	-0.176824	0.0564036	-3.13499	0.00171862	0.00640463
TC033425-RA	1832.38	-0.176371	0.0586738	-3.00595	0.00264749	0.00937977
TC005801-RA	4546.24	-0.175985	0.040988	-4.29356	1.75828e-05	0.000108697
TC005099-RA	2420.97	-0.17576	0.0417994	-4.20484	2.61265e-05	0.000154228
TC007849-RA	6654.55	-0.175551	0.0536808	-3.27027	0.00107445	0.00422573
TC034112-RA	1804.16	-0.175199	0.0542668	-3.22848	0.00124449	0.00483031
TC002097-RA	3271.76	-0.174252	0.0456791	-3.81469	0.000136356	0.000680522
TC015547-RA	1741.3	-0.174154	0.0551492	-3.15788	0.00158923	0.00598526
TC014998-RA	11822.7	-0.172853	0.0505193	-3.42153	0.000622688	0.00261
TC005552-RA	2250.9	-0.172301	0.0467123	-3.68855	0.000225532	0.00105804
TC004801-RA	3330.59	-0.171725	0.0543865	-3.1575	0.00159131	0.00598944
TC009295-RA	2088.9	-0.170719	0.0466628	-3.65856	0.000253632	0.00117567
TC004401-RA	2254.16	-0.170094	0.0537994	-3.16163	0.0015689	0.00591225
TC003918-RA	3463.75	-0.169972	0.0538268	-3.15776	0.00158988	0.0059859
TC031022-RA	4692.91	-0.168988	0.0411922	-4.10244	4.08825e-05	0.000230708
TC005715-RA	6557.27	-0.168894	0.042262	-3.99634	6.43281e-05	0.00034801
TC000831-RA	6101.27	-0.168403	0.030883	-5.45294	4.95447e-08	5.03218e-07
TC001027-RA	5031.31	-0.168248	0.050764	-3.31432	0.000918676	0.00367352
TC013449-RA	11855.1	-0.168091	0.051254	-3.27956	0.00103969	0.00409942
TC014478-RA	1425.13	-0.168027	0.0537959	-3.12341	0.00178767	0.00663612
TC003523-RA	31162.1	-0.167808	0.0536155	-3.12983	0.00174905	0.00650277
TC008177-RA	5501.55	-0.167791	0.0370226	-4.53213	5.83918e-06	4.02346e-05
TC000524-RA	1783.82	-0.167385	0.0469439	-3.56563	0.000362983	0.00162375
TC014752-RA	4153.78	-0.167032	0.0475704	-3.51127	0.000445972	0.00195222
TC004066-RA	2553.33	-0.166262	0.0497213	-3.34388	0.000826144	0.0033357
TC015275-RA	9231.46	-0.16582	0.0547839	-3.0268	0.00247159	0.00883715
TC013312-RA	2030.06	-0.164795	0.0491203	-3.35494	0.000793836	0.003222
TC014000-RA	4013.96	-0.164484	0.0467047	-3.52178	0.000428666	0.00188443
TC007292-RA	3376.75	-0.163878	0.0528163	-3.10279	0.00191706	0.00707419
TC009207-RA	3260.23	-0.163808	0.0477692	-3.42915	0.000605483	0.00254561
TC000969-RA	8677	-0.162975	0.041451	-3.93174	8.43315e-05	0.000442367
TC009512-RA	7763.52	-0.161827	0.0389974	-4.14969	3.32923e-05	0.000191882
TC004773-RA	1896.9	-0.161527	0.0480283	-3.36315	0.000770576	0.00313943
TC002960-RA	2410.47	-0.160678	0.0437378	-3.67367	0.000239089	0.00111491
TC008785-RA	3190.88	-0.158574	0.0371414	-4.26948	1.95927e-05	0.000119283
TC010796-RA	13908.2	-0.158238	0.041903	-3.7763	0.000159176	0.000774817
TC000026-RA	2905.11	-0.158194	0.037359	-4.23444	2.29127e-05	0.000137079
TC011926-RA	3989.85	-0.157178	0.0490635	-3.20356	0.00135739	0.00520675
TC004720-RA	2356.1	-0.156868	0.0423299	-3.70585	0.000210683	0.000996656
TC002585-RB	3674.5	-0.156661	0.035833	-4.37198	1.23124e-05	7.86576e-05
TC000625-RA	6996.71	-0.155673	0.0473231	-3.28959	0.00100335	0.0039725
TC016219-RA	1364.05	-0.15505	0.0516066	-3.00446	0.00266053	0.00942143
TC008157-RA	1716.75	-0.154952	0.0471241	-3.28817	0.0010084	0.00398868
TC004724-RA	2519.08	-0.154796	0.0414343	-3.73593	0.000187023	0.000898405
TC013357-RA	2118.55	-0.154161	0.0485857	-3.17297	0.00150889	0.00571034
TC003325-RA	3951.54	-0.152784	0.0485869	-3.14456	0.0016634	0.00622496
TC014621-RA	5622.3	-0.152011	0.0476169	-3.19237	0.00141113	0.00538794
TC034818-RA	4340.22	-0.150843	0.049934	-3.02084	0.00252074	0.00898705
TC014543-RA	12240.2	-0.149901	0.0487205	-3.07675	0.00209269	0.00766089
TC011946-RA	3653.33	-0.149433	0.0453455	-3.29543	0.000982706	0.00390319
TC009966-RA	2440.64	-0.148862	0.0451308	-3.29845	0.00097221	0.00387016
TC003198-RA	2960.07	-0.148728	0.0407047	-3.65383	0.000258358	0.00119491
TC034109-RA	4451.69	-0.148701	0.0487549	-3.04997	0.00228864	0.00828068
TC003666-RA	2690.63	-0.14766	0.0478639	-3.085	0.00203555	0.00746709
TC007114-RA	2897.75	-0.147476	0.0472198	-3.12319	0.00178901	0.00663909
TC006047-RA	3828.46	-0.146964	0.0393094	-3.73864	0.000185019	0.000889464
TC015217-RA	3542.09	-0.146355	0.0426981	-3.42767	0.000608791	0.00255779
TC005408-RA	5376.86	-0.14547	0.0384155	-3.78675	0.000152632	0.000746614
TC032349-RA	2111.93	-0.145028	0.0481819	-3.01002	0.00261234	0.00927638
TC006217-RA	4874.48	-0.14472	0.044967	-3.21837	0.00128924	0.00497448
TC032789-RA	1743.82	-0.143763	0.0473886	-3.03371	0.00241564	0.00866953
TC007497-RA	9744.59	-0.143128	0.0388232	-3.68667	0.000227203	0.00106548
TC015912-RA	9461.7	-0.143058	0.0470479	-3.04069	0.00236037	0.00849077
TC001606-RA	4490.79	-0.143033	0.0429448	-3.33063	0.000866501	0.00348394
TC013891-RA	2682.35	-0.141907	0.042815	-3.31441	0.000918357	0.00367343
TC009208-RA	5447.93	-0.141521	0.0382268	-3.70213	0.0002138	0.00100978
TC003391-RA	23457.9	-0.141415	0.0406304	-3.48051	0.000500452	0.00215953
TC011003-RA	10292.1	-0.141118	0.0414477	-3.40473	0.000662293	0.00276009
TC030776-RA	9149.89	-0.139342	0.03802	-3.66497	0.000247368	0.00115007
TC012484-RA	31185.1	-0.139332	0.0376567	-3.70005	0.000215556	0.00101623
TC012312-RA	2755.49	-0.138986	0.0412069	-3.37289	0.000743838	0.00304591
TC005498-RA	2145.06	-0.138032	0.0436324	-3.16351	0.00155878	0.00588126
TC030884-RA	7871.52	-0.137339	0.044431	-3.09107	0.00199437	0.00734201
TC013318-RA	3674.56	-0.13468	0.0391604	-3.43919	0.000583449	0.0024638
TC000487-RA	7706.4	-0.132229	0.04165	-3.17477	0.00149956	0.00567849
TC007534-RA	7231.56	-0.131013	0.0344299	-3.80522	0.000141678	0.000701731
TC001694-RA	3808.77	-0.13089	0.0362693	-3.60882	0.000307593	0.00140124
TC007530-RA	3646	-0.130423	0.0370586	-3.51936	0.000432585	0.00189898
TC014031-RA	6804	-0.12962	0.0340376	-3.80813	0.000140022	0.000695745
TC011294-RA	2328.76	-0.129196	0.0416238	-3.10389	0.00190997	0.00705011
TC009259-RA	6751.96	-0.128561	0.0330267	-3.89263	9.9163e-05	0.000511746
TC009413-RA	8933.14	-0.126979	0.0411683	-3.08439	0.00203968	0.00747784
TC031492-RA	3010.99	-0.126793	0.0402629	-3.14913	0.00163758	0.00614128
TC008329-RA	2350.11	-0.125439	0.0399656	-3.13867	0.00169719	0.00633616
TC012278-RA	35673.4	-0.124754	0.0352776	-3.53636	0.000405687	0.00179484
TC014175-RA	3975.39	-0.123032	0.0411852	-2.9873	0.00281454	0.00988148
TC001877-RA	11010.3	-0.122236	0.0401081	-3.04766	0.00230628	0.00832268
TC010167-RA	4286.67	-0.11303	0.0366004	-3.08821	0.00201363	0.0073954
TC016256-RA	19054.9	-0.111985	0.0342742	-3.26733	0.00108567	0.00426448
TC014542-RA	4271.57	-0.103672	0.0325627	-3.18375	0.0014538	0.00552713
TC013946-RA	4164.92	-0.0997716	0.0326423	-3.05651	0.00223932	0.00812823
TC006991-RA	8886.13	0.0890476	0.0297774	2.99044	0.00278574	0.00979699
TC003799-RA	8099.58	0.104606	0.034308	3.04901	0.00229594	0.008295
TC031316-RB	27030.6	0.112193	0.0291084	3.85431	0.000116055	0.000588658
TC015981-RA	5484.92	0.112275	0.0370607	3.0295	0.00244957	0.00877609
TC004382-RA	3889.05	0.113295	0.0377479	3.00137	0.00268769	0.00949511
TC010102-RA	15772.2	0.117339	0.0382344	3.06893	0.00214829	0.00783441
TC006673-RA	26933.6	0.118578	0.0344493	3.44211	0.000577186	0.00244233
TC000137-RA	8917.52	0.118893	0.0363708	3.26892	0.00107961	0.00424333
TC034436-RA	3500.62	0.120702	0.0397116	3.03947	0.00236996	0.00852032
TC033639-RA	3672.83	0.120858	0.0356458	3.39053	0.000697587	0.00288407
TC031034-RA	4372.19	0.121747	0.0339532	3.58573	0.000336132	0.00151296
TC011190-RA	3735.51	0.122169	0.0359135	3.40174	0.000669576	0.00278587
TC013336-RA	7685.27	0.122554	0.038404	3.19118	0.00141691	0.00540431
TC033693-RA	5240.13	0.123072	0.0399384	3.08156	0.00205922	0.00754278
TC014561-RA	3767.69	0.123724	0.0404544	3.05837	0.00222547	0.00808032
TC001336-RA	14121.5	0.124155	0.033411	3.71599	0.000202409	0.000961906
TC005736-RA	11026.9	0.124648	0.0303145	4.11181	3.92563e-05	0.000222643
TC004859-RA	7037.07	0.127342	0.0383668	3.31907	0.000903173	0.00361851
TC003292-RA	1796.36	0.127477	0.0421018	3.02782	0.00246321	0.00881482
TC015076-RA	14718.5	0.127697	0.0371006	3.44191	0.000577621	0.00244334
TC014815-RA	6141	0.129523	0.0424742	3.04945	0.00229263	0.00828787
TC031468-RA	5043.77	0.129729	0.0415648	3.12113	0.00180156	0.00668167
TC001631-RA	3715.6	0.129984	0.0382433	3.39885	0.000676688	0.00280982
TC000749-RA	38317.6	0.130427	0.0316704	4.11825	3.81756e-05	0.000217506
TC003984-RA	8936.42	0.13053	0.0363193	3.59395	0.000325698	0.00147132
TC002082-RA	3247.94	0.130592	0.0375686	3.4761	0.000508764	0.00218933
TC001104-RA	3116.65	0.131129	0.0364128	3.60117	0.00031679	0.00143682
TC010651-RA	3398.2	0.131203	0.037291	3.51834	0.00043425	0.00190561
TC011615-RA	4209.75	0.131421	0.0376098	3.49432	0.000475263	0.00206157
TC014636-RA	5237.72	0.131422	0.0369555	3.55622	0.000376231	0.00167886
TC003070-RA	15043.5	0.131656	0.0374769	3.51298	0.000443108	0.00194106
TC033446-RA	5859.39	0.132174	0.04039	3.27246	0.00106618	0.00419852
TC007716-RA	11959.4	0.132187	0.0421063	3.13935	0.00169321	0.00632321
TC011905-RA	19842.9	0.133537	0.0409761	3.2589	0.00111844	0.00437936
TC032308-RA	3660.71	0.133579	0.0421782	3.16702	0.00154009	0.00581603
TC007692-RA	46729.5	0.134541	0.0290947	4.62423	3.76e-06	2.70354e-05
TC010759-RA	7391.33	0.134616	0.0367294	3.66507	0.00024727	0.00115004
TC013913-RA	6746.19	0.134878	0.0355938	3.78936	0.000151036	0.000742166
TC013717-RA	5377.12	0.135206	0.0441394	3.06315	0.00219017	0.00797226
TC004311-RA	10949.5	0.135275	0.0273823	4.94025	7.80223e-07	6.40247e-06
TC011930-RA	7510.47	0.136173	0.0432213	3.15059	0.00162938	0.00611425
TC032172-RA	4315.12	0.136801	0.0418728	3.26706	0.00108672	0.00426725
TC015511-RA	3403.06	0.137288	0.0376551	3.64594	0.00026642	0.00122945
TC010952-RA	5004.48	0.137652	0.0397284	3.46481	0.000530601	0.00227306
TC012081-RA	3197.35	0.137669	0.0438222	3.14153	0.00168067	0.00628205
TC002432-RA	2523.82	0.137775	0.0404358	3.40725	0.00065622	0.00273763
TC002668-RA	3224.22	0.138103	0.0432554	3.19274	0.00140929	0.0053826
TC002501-RA	5350.94	0.138677	0.0393227	3.52665	0.000420853	0.00185665
TC008488-RA	5276.46	0.139035	0.035308	3.93777	8.22418e-05	0.000432621
TC004782-RA	3347.87	0.139371	0.0381326	3.6549	0.000257286	0.00119078
TC013053-RA	3062.63	0.139624	0.0368658	3.78737	0.000152251	0.000745192
TC008188-RA	6406.75	0.140909	0.0419441	3.35945	0.000780975	0.00317498
TC010114-RA	2404.62	0.141073	0.0436317	3.23327	0.00122384	0.00475762
TC012909-RA	7173.92	0.141456	0.0395032	3.58088	0.000342442	0.00154024
TC006191-RA	6677.76	0.141459	0.0397934	3.55484	0.000378215	0.0016865
TC006403-RA	3949.06	0.142483	0.0468484	3.04136	0.00235513	0.00847683
TC000810-RA	11074.6	0.143074	0.0447537	3.19693	0.00138901	0.00531655
TC007707-RA	6066.92	0.143753	0.0395106	3.63833	0.000274408	0.00126444
TC015080-RA	1957.12	0.143982	0.0437098	3.29405	0.000987543	0.0039199
TC009831-RA	3355.29	0.144044	0.0371552	3.87682	0.000105829	0.00054098
TC014953-RA	4299.95	0.144207	0.0464557	3.10418	0.0019081	0.0070453
TC014658-RA	10535.7	0.145349	0.0376213	3.86348	0.000111781	0.000568368
TC015925-RA	6462.43	0.145479	0.0361636	4.0228	5.75092e-05	0.000314128
TC002258-RA	3275.01	0.146024	0.0481896	3.03019	0.00244403	0.00875876
TC002973-RA	4274.07	0.146497	0.0437687	3.34709	0.000816657	0.00330276
TC004609-RA	16861.2	0.146549	0.0297279	4.92966	8.23722e-07	6.71069e-06
TC013309-RA	3261.82	0.146821	0.0487944	3.00897	0.00262137	0.00930374
TC000271-RA	5576.73	0.146949	0.0418135	3.51438	0.00044078	0.00193222
TC032139-RA	3214.35	0.146964	0.0450414	3.26287	0.00110291	0.00432398
TC003818-RA	6772.88	0.147132	0.0380206	3.86981	0.000108921	0.000555644
TC009420-RA	11533.5	0.147192	0.0447167	3.29166	0.000995981	0.0039471
TC008860-RB	10489.3	0.147422	0.0467184	3.15554	0.00160202	0.00602247
TC011321-RA	10952.3	0.147535	0.0388327	3.79924	0.000145141	0.000716313
TC009782-RA	7230.82	0.147668	0.0402153	3.67192	0.000240735	0.00112174
TC004399-RA	6644.21	0.148198	0.0453766	3.26596	0.00109094	0.00428111
TC014296-RA	2339.01	0.148397	0.0456286	3.25227	0.00114486	0.00447577
TC007709-RA	7341.1	0.148653	0.0322294	4.61233	3.98188e-06	2.8499e-05
TC004556-RA	14068.7	0.149289	0.0445548	3.35067	0.00080615	0.00326345
TC005009-RA	11515.9	0.149429	0.044356	3.36885	0.000754832	0.00308382
TC034872-RA	10148.8	0.150572	0.0396247	3.79994	0.00014473	0.000714567
TC003094-RA	5557.04	0.150697	0.0334842	4.50056	6.77758e-06	4.61187e-05
TC002905-RA	6698.51	0.150857	0.0473324	3.18718	0.00143668	0.00546871
TC011813-RA	18267.1	0.150864	0.0470826	3.20424	0.0013542	0.00519771
TC008829-RA	6554.85	0.151554	0.0364557	4.15721	3.22151e-05	0.000186799
TC012669-RA	4672.24	0.151939	0.041123	3.69473	0.00022012	0.00103461
TC003587-RA	2035.95	0.152152	0.0491231	3.09736	0.0019525	0.00719428
TC034313-RA	4006.86	0.152342	0.0392573	3.8806	0.000104198	0.00053374
TC000630-RA	15330.2	0.15236	0.0408554	3.72926	0.000192044	0.000919326
TC032116-RA	2422.1	0.152449	0.0497894	3.06189	0.00219945	0.00799521
TC004606-RA	2641.66	0.153355	0.0464437	3.30195	0.000960166	0.00382467
TC001573-RA	3353.21	0.153893	0.0351322	4.38039	1.18467e-05	7.5956e-05
TC014291-RA	2446.39	0.154858	0.042351	3.65655	0.000255634	0.00118407
TC012583-RA	3100.36	0.154888	0.0403835	3.83543	0.000125344	0.000631906
TC034719-RA	15496.8	0.155305	0.0314366	4.94026	7.80194e-07	6.40247e-06
TC013890-RA	3975.31	0.155345	0.0415954	3.73467	0.000187959	0.000901855
TC007346-RA	7105.37	0.15536	0.0490359	3.16829	0.00153337	0.00579419
TC007589-RA	3305.57	0.155596	0.0474004	3.2826	0.00102855	0.00405676
TC002360-RA	4128.54	0.155897	0.04489	3.47287	0.000514918	0.00221274
TC009262-RA	4688.62	0.156108	0.0364051	4.28808	1.80225e-05	0.000111028
TC014785-RA	3566.25	0.156364	0.0380482	4.10963	3.96297e-05	0.000224556
TC003900-RA	5763.77	0.157056	0.0465588	3.37327	0.000742807	0.0030437
TC033514-RA	8389.75	0.157263	0.0524516	2.99826	0.00271528	0.0095817
TC034322-RA	5950.2	0.157461	0.0435295	3.61735	0.00029763	0.00136185
TC034819-RA	4032.26	0.157642	0.047877	3.29264	0.000992516	0.00393644
TC011841-RA	4107.34	0.157646	0.0379093	4.15851	3.20327e-05	0.000185915
TC006009-RA	14122.5	0.157881	0.0276531	5.70934	1.13414e-08	1.30191e-07
TC014624-RA	29194.2	0.157956	0.0277976	5.68237	1.3284e-08	1.49997e-07
TC004920-RA	11517.6	0.158029	0.0518388	3.04847	0.00230011	0.00830767
TC033791-RA	1789.63	0.158226	0.0516574	3.06299	0.00219135	0.00797273
TC012316-RA	2995.9	0.158479	0.0491136	3.22678	0.0012519	0.004853
TC002803-RA	6469.38	0.158579	0.0426807	3.71547	0.00020283	0.000963541
TC031546-RA	2168.41	0.158862	0.0524632	3.02807	0.00246125	0.00881031
TC014952-RA	3130.03	0.159193	0.0388592	4.09666	4.19148e-05	0.000235678
TC004949-RA	3500.3	0.15964	0.0475778	3.35535	0.000792659	0.00321827
[truncated: 1,547 more rows]

## Sheet: 3B
List of differentially expressed genes during late development (withdrawal, 52-56 hAEL) after Tc-zen2 RNAi (Padj≤0.01)
gene ID	base mean	log2 fold change	lfcSE	stat	p-value	P adj										Color code:	upregulated genes	downregulated genes
TC033465-RA	229.095	-4.38842	0.23433	-18.7275	2.95361e-78	1.23579e-74										|log2 FC| ≥ 1
TC032587-RA	112.101	-2.68556	0.291869	-9.20124	3.53839e-20	7.79191e-18
TC012933-RA	128.532	-2.59293	0.289004	-8.97196	2.91274e-19	5.45683e-17
TC012196-RA	110.099	-2.50834	0.27232	-9.211	3.23097e-20	7.24198e-18
TC033464-RA	23.3401	-2.46343	0.295435	-8.33832	7.53554e-17	1.03941e-14
TC013128-RA	2668.62	-2.44478	0.262053	-9.32933	1.06546e-20	2.4766e-18
TC009833-RA	16971.3	-2.39034	0.254868	-9.37876	6.67547e-21	1.61662e-18
TC003288-RA	710.937	-2.3766	0.195313	-12.1682	4.59235e-34	3.2024e-31
TC033173-RA	299.51	-2.33847	0.229223	-10.2017	1.94752e-24	7.63914e-22
TC032063-RA	224.719	-2.32056	0.183323	-12.6583	1.00657e-36	9.02463e-34
TC008789-RA	1583.02	-2.30005	0.198781	-11.5708	5.79555e-31	3.16286e-28
TC033172-RA	38.5998	-2.18712	0.287727	-7.60137	2.93013e-14	2.2703e-12
TC009092-RA	736.246	-2.01383	0.261539	-7.69992	1.36147e-14	1.13173e-12
TC015690-RA	1283.21	-1.99536	0.225597	-8.84478	9.17074e-19	1.66828e-16
TC015208-RA	417.692	-1.98874	0.270364	-7.35579	1.89805e-13	1.26054e-11
TC033228-RA	343.861	-1.98352	0.27839	-7.12497	1.041e-12	6.1927e-11
TC016278-RA	269.322	-1.94857	0.250385	-7.78229	7.12217e-15	6.26315e-13
TC001139-RA	340.439	-1.9279	0.255162	-7.55559	4.16951e-14	3.11522e-12
TC007274-RA	1832.61	-1.92305	0.287697	-6.68429	2.32054e-11	9.94108e-10
TC006181-RA	157.82	-1.89141	0.249478	-7.5815	3.41579e-14	2.58283e-12
TC003122-RA	438.027	-1.89089	0.25655	-7.37045	1.70049e-13	1.14142e-11
TC000726-RA	94.9045	-1.87613	0.281142	-6.67324	2.50219e-11	1.06466e-09
TC010476-RA	81.0353	-1.87332	0.280002	-6.69041	2.22554e-11	9.56675e-10
TC012765-RA	267.728	-1.87125	0.243345	-7.6897	1.47478e-14	1.2099e-12
TC004422-RA	185.158	-1.86553	0.278387	-6.70123	2.06676e-11	8.92088e-10
TC004422-RB	185.158	-1.86553	0.278387	-6.70123	2.06676e-11	8.92088e-10
TC031822-RA	102.13	-1.86252	0.26348	-7.06894	1.5612e-12	9.03048e-11
TC033106-RA	568.14	-1.79179	0.251458	-7.12559	1.03634e-12	6.1927e-11
TC010105-RA	5259.72	-1.7867	0.205009	-8.71525	2.9011e-18	4.92089e-16
TC007135-RA	1749.25	-1.78353	0.216321	-8.24484	1.65376e-16	2.09677e-14
TC007306-RA	228.746	-1.77943	0.240296	-7.40514	1.31007e-13	9.0352e-12
TC015395-RA	393.628	-1.77291	0.296455	-5.98039	2.22611e-09	5.91994e-08
TC002343-RA	698.98	-1.76966	0.261754	-6.76076	1.37274e-11	6.15381e-10
TC007231-RA	3582.62	-1.7678	0.212885	-8.30399	1.00671e-16	1.34428e-14
TC007015-RA	1494.44	-1.76595	0.236679	-7.46138	8.56188e-14	6.14718e-12
TC032094-RC	1162.97	-1.76325	0.228619	-7.71261	1.23266e-14	1.03149e-12
TC007326-RA	2112.1	-1.76311	0.287302	-6.1368	8.41985e-10	2.4693e-08
TC013646-RA	471.586	-1.74767	0.219634	-7.95721	1.75964e-15	1.78121e-13
TC011349-RA	274.212	-1.73261	0.252215	-6.86956	6.44015e-12	3.23347e-10
TC010813-RA	1418.13	-1.71617	0.24614	-6.97232	3.11752e-12	1.63728e-10
TC014041-RA	735.102	-1.70824	0.247809	-6.89338	5.44816e-12	2.77989e-10
TC010205-RA	24.8904	-1.69907	0.275319	-6.1713	6.77315e-10	2.0194e-08
TC033580-RA	10982	-1.69745	0.201102	-8.44074	3.15325e-17	4.44715e-15
TC014382-RA	177.262	-1.69716	0.186983	-9.07654	1.12079e-19	2.26906e-17
TC000576-RA	373.478	-1.68617	0.206059	-8.18293	2.77014e-16	3.3115e-14
TC010484-RA	1207.66	-1.67783	0.27797	-6.03601	1.57974e-09	4.37723e-08
TC032093-RA	717.849	-1.67697	0.195441	-8.58042	9.45236e-18	1.48307e-15
TC000668-RA	209.899	-1.67028	0.259046	-6.4478	1.13483e-10	4.02383e-09
TC004430-RA	125.359	-1.66881	0.211768	-7.88036	3.26436e-15	2.98911e-13
TC033716-RB	1820.31	-1.66767	0.202729	-8.22613	1.93364e-16	2.42711e-14
TC001048-RA	8182.53	-1.66741	0.260188	-6.4085	1.4696e-10	5.0957e-09
TC015715-RA	617.492	-1.63036	0.26714	-6.10302	1.04081e-09	2.9624e-08
TC031150-RA	100.18	-1.62808	0.246846	-6.59555	4.2368e-11	1.71449e-09
TC008298-RA	296.523	-1.62776	0.212977	-7.64292	2.12352e-14	1.6733e-12
TC031236-RA	9672.09	-1.62379	0.176774	-9.18571	4.0882e-20	8.69746e-18
TC015670-RA	353.969	-1.60359	0.222289	-7.214	5.43303e-13	3.34291e-11
TC013627-RC	313.899	-1.603	0.245881	-6.51941	7.05849e-11	2.6606e-09
TC031645-RA	208.752	-1.59114	0.254933	-6.2414	4.33679e-10	1.36088e-08
TC012516-RA	11.9395	-1.57466	0.295953	-5.32065	1.03398e-07	1.86472e-06
TC031198-RA	209.803	-1.56885	0.189368	-8.28465	1.18458e-16	1.54883e-14
TC014664-RA	473.497	-1.56778	0.208864	-7.50622	6.08601e-14	4.46734e-12
TC006685-RA	209.529	-1.56718	0.165705	-9.45766	3.14897e-21	8.23456e-19
TC013174-RA	52.7787	-1.56375	0.296701	-5.27048	1.3607e-07	2.38874e-06
TC015203-RA	24.3465	-1.56146	0.266895	-5.85047	4.9019e-09	1.19705e-07
TC009377-RA	314.119	-1.55576	0.269135	-5.7806	7.44338e-09	1.73984e-07
TC031236-RG	311.724	-1.55181	0.22625	-6.85886	6.94132e-12	3.41885e-10
TC007273-RA	519.342	-1.54079	0.212844	-7.23905	4.51842e-13	2.82165e-11
TC003348-RA	349.576	-1.53498	0.20647	-7.43444	1.05014e-13	7.36387e-12
TC010081-RA	1672.55	-1.53346	0.190721	-8.0403	8.96188e-16	9.61449e-14
TC008606-RA	1538.05	-1.53282	0.235442	-6.51039	7.4954e-11	2.7835e-09
TC015464-RA	51.553	-1.53006	0.247797	-6.17466	6.63057e-10	1.98632e-08
TC015337-RA	11957.6	-1.5202	0.260059	-5.8456	5.04736e-09	1.22543e-07
TC014795-RA	4179.99	-1.51568	0.13511	-11.2181	3.32355e-29	1.73821e-26
TC002445-RA	7169.73	-1.51324	0.187408	-8.07456	6.77217e-16	7.45652e-14
TC005385-RA	18.0125	-1.51299	0.28684	-5.27468	1.32986e-07	2.33788e-06
TC013412-RA	153.409	-1.51219	0.244853	-6.17589	6.579e-10	1.98033e-08
TC015517-RA	31.8344	-1.50833	0.295565	-5.10319	3.33977e-07	5.29971e-06
TC012150-RA	158.971	-1.50639	0.233462	-6.45238	1.10104e-10	3.92621e-09
TC030445-RA	15.6209	-1.50202	0.297074	-5.05604	4.28052e-07	6.57639e-06
TC004505-RB	751.613	-1.49425	0.18055	-8.2761	1.27272e-16	1.64693e-14
TC011142-RA	160.556	-1.4805	0.257102	-5.75843	8.48992e-09	1.96979e-07
TC011068-RA	9211.94	-1.47184	0.169979	-8.65897	4.76064e-18	7.76046e-16
TC005968-RA	282.258	-1.47162	0.214541	-6.85939	6.91564e-12	3.41885e-10
TC003763-RA	8912.52	-1.46653	0.193618	-7.57433	3.60975e-14	2.71315e-12
TC015882-RA	60.4117	-1.46461	0.293572	-4.98892	6.0719e-07	8.97696e-06
TC001120-RB	529.776	-1.46198	0.254976	-5.73377	9.82222e-09	2.22945e-07
TC031397-RA	1966.71	-1.4549	0.171944	-8.46144	2.64086e-17	3.76683e-15
TC014700-RA	423.134	-1.44835	0.241547	-5.99616	2.0204e-09	5.44207e-08
TC014347-RA	12.8184	-1.44807	0.294535	-4.91646	8.81217e-07	1.23622e-05
TC009008-RA	57.4002	-1.44717	0.257941	-5.61047	2.01775e-08	4.27818e-07
TC007084-RA	196.623	-1.44702	0.182235	-7.94042	2.01498e-15	2.02337e-13
TC010154-RA	3588.42	-1.44429	0.203328	-7.10321	1.21889e-12	7.1493e-11
TC006684-RA	2094.59	-1.43966	0.221461	-6.50074	7.9924e-11	2.9506e-09
TC030965-RC	1009.18	-1.4394	0.180765	-7.96279	1.68201e-15	1.71647e-13
TC033354-RA	111.778	-1.42911	0.258238	-5.53407	3.12877e-08	6.25356e-07
TC001350-RA	2695.3	-1.42386	0.218226	-6.5247	6.81377e-11	2.58388e-09
TC001302-RA	199.084	-1.42135	0.179367	-7.92424	2.29551e-15	2.2164e-13
TC034249-RA	315.433	-1.41712	0.230418	-6.15023	7.73717e-10	2.2744e-08
TC010951-RA	200.572	-1.41612	0.22617	-6.26132	3.81742e-10	1.22064e-08
TC033045-RA	18.2949	-1.41501	0.295906	-4.78197	1.73588e-06	2.2579e-05
TC034274-RA	193.044	-1.41414	0.217376	-6.5055	7.74377e-11	2.86725e-09
TC007266-RA	1037.7	-1.41297	0.29366	-4.81158	1.49743e-06	1.97641e-05
TC005532-RA	14.8256	-1.40819	0.296681	-4.74649	2.06977e-06	2.62687e-05
TC006485-RA	169.895	-1.40789	0.216881	-6.49155	8.49561e-11	3.08199e-09
TC011925-RA	808.713	-1.40467	0.16383	-8.57395	9.99976e-18	1.54959e-15
TC005103-RA	188.68	-1.40427	0.235361	-5.96645	2.42466e-09	6.39376e-08
TC001977-RA	3203.32	-1.39971	0.223835	-6.2533	4.0188e-10	1.27063e-08
TC005562-RA	1677.56	-1.39861	0.190725	-7.33309	2.24908e-13	1.47033e-11
TC008588-RA	38.1655	-1.3956	0.244397	-5.71037	1.1273e-08	2.53757e-07
TC034774-RB	303.151	-1.39502	0.20218	-6.89986	5.20522e-12	2.66677e-10
TC033540-RA	33.2801	-1.39471	0.286526	-4.86766	1.1293e-06	1.53575e-05
TC006707-RB	24.7151	-1.39284	0.281319	-4.95111	7.37925e-07	1.06402e-05
TC006708-RA	11.2919	-1.39031	0.296885	-4.68298	2.8274e-06	3.43558e-05
TC010675-RC	953.986	-1.38763	0.203467	-6.81992	9.10915e-12	4.26635e-10
TC000576-RC	110.458	-1.38689	0.211859	-6.54627	5.89923e-11	2.28541e-09
TC011769-RA	30067.3	-1.38007	0.17734	-7.78206	7.13536e-15	6.26315e-13
TC013627-RB	472.085	-1.37963	0.240313	-5.74095	9.4149e-09	2.14865e-07
TC014346-RA	246.499	-1.36843	0.221766	-6.17061	6.80256e-10	2.02336e-08
TC013448-RA	782.11	-1.3581	0.243126	-5.58599	2.32376e-08	4.86941e-07
TC012787-RA	46.8024	-1.35535	0.263351	-5.14655	2.65327e-07	4.34209e-06
TC001751-RA	615.877	-1.34826	0.246666	-5.46594	4.6046e-08	8.90554e-07
TC011428-RA	478.432	-1.34724	0.252842	-5.32841	9.90782e-08	1.79456e-06
TC015591-RA	13.9658	-1.34556	0.296621	-4.53628	5.72549e-06	6.39381e-05
TC005637-RA	57.503	-1.33942	0.229302	-5.84129	5.17988e-09	1.25034e-07
TC000087-RA	54.8801	-1.33721	0.249894	-5.35111	8.74173e-08	1.60184e-06
TC003363-RA	14.4457	-1.33306	0.290263	-4.59259	4.37773e-06	5.00905e-05
TC001120-RA	131.97	-1.32502	0.261678	-5.06355	4.1153e-07	6.34585e-06
TC033609-RA	2793	-1.32363	0.172652	-7.66644	1.76829e-14	1.41373e-12
TC011461-RB	12081.7	-1.32106	0.194414	-6.79506	1.08268e-11	4.97795e-10
TC011604-RA	127.578	-1.31974	0.188694	-6.99407	2.67031e-12	1.4297e-10
TC000165-RA	3066.24	-1.31817	0.193613	-6.80825	9.87899e-12	4.57569e-10
TC001199-RA	103.606	-1.31561	0.284142	-4.63012	3.65456e-06	4.29513e-05
TC033883-RA	8733.98	-1.31557	0.190936	-6.89014	5.5739e-12	2.83253e-10
TC004540-RA	77.2174	-1.31319	0.228146	-5.7559	8.61802e-09	1.99563e-07
TC014093-RA	833.443	-1.31309	0.178723	-7.34709	2.02567e-13	1.33121e-11
TC015221-RA	701.957	-1.30423	0.180196	-7.23783	4.55905e-13	2.83293e-11
TC015564-RA	504.375	-1.30292	0.259359	-5.02361	5.07089e-07	7.62274e-06
TC004842-RA	344.685	-1.30051	0.277607	-4.68472	2.80342e-06	3.41304e-05
TC031063-RA	22.7688	-1.29517	0.2786	-4.64886	3.33773e-06	3.98622e-05
TC004701-RA	883.552	-1.28952	0.180333	-7.15079	8.62805e-13	5.2067e-11
TC000543-RA	1306.26	-1.28885	0.168364	-7.65514	1.93096e-14	1.53401e-12
TC011633-RA	29.0269	-1.28794	0.296661	-4.34145	1.41543e-05	0.000139457
TC014497-RA	2849.96	-1.28196	0.277807	-4.61458	3.93882e-06	4.57238e-05
TC014771-RA	44.0729	-1.27934	0.289315	-4.42197	9.78039e-06	0.000101625
TC001261-RA	64.5074	-1.27243	0.24427	-5.20914	1.89723e-07	3.21377e-06
TC013650-RA	418.251	-1.27045	0.18257	-6.9587	3.43417e-12	1.79607e-10
TC015595-RA	4582	-1.2649	0.217884	-5.80537	6.42257e-09	1.52682e-07
TC007136-RA	20983.6	-1.26311	0.160407	-7.87436	3.42496e-15	3.09282e-13
TC001376-RA	338.246	-1.26304	0.210306	-6.00576	1.9044e-09	5.19071e-08
TC031643-RA	1879.51	-1.26061	0.288508	-4.36941	1.24583e-05	0.000125517
TC004547-RA	53.7055	-1.26041	0.244973	-5.14511	2.67365e-07	4.35839e-06
TC015556-RA	18138.4	-1.25904	0.294605	-4.27366	1.92293e-05	0.00017999
TC000302-RA	42.3018	-1.25814	0.277003	-4.54198	5.57278e-06	6.23436e-05
TC010191-RA	450.266	-1.25536	0.265624	-4.72608	2.289e-06	2.85886e-05
TC003830-RA	58.6456	-1.25173	0.292243	-4.28317	1.8425e-05	0.000172977
TC000727-RA	297.933	-1.2511	0.270281	-4.62889	3.67636e-06	4.31672e-05
TC009890-RA	735.273	-1.25061	0.235424	-5.31216	1.08334e-07	1.94537e-06
TC013138-RA	115.175	-1.24707	0.268788	-4.63959	3.49094e-06	4.1338e-05
TC034364-RA	295.555	-1.24518	0.28285	-4.40225	1.07134e-05	0.000110225
TC011078-RB	325.676	-1.24271	0.209439	-5.93348	2.96577e-09	7.62834e-08
TC010068-RA	246.009	-1.24107	0.220153	-5.63731	1.72732e-08	3.73816e-07
TC008208-RA	198.355	-1.2408	0.290894	-4.26548	1.99475e-05	0.000185991
TC013108-RA	1440.53	-1.23882	0.175339	-7.06529	1.60286e-12	9.16984e-11
TC033990-RB	316.585	-1.23793	0.18356	-6.74402	1.54069e-11	6.8821e-10
TC030701-RD	8956.93	-1.23586	0.135084	-9.14882	5.75587e-20	1.18439e-17
TC033225-RB	252.534	-1.23565	0.212903	-5.80383	6.48184e-09	1.53675e-07
TC016299-RA	533.111	-1.22898	0.192304	-6.39082	1.64999e-10	5.64323e-09
TC033096-RA	70.7571	-1.2272	0.27755	-4.42156	9.79929e-06	0.000101738
TC031823-RC	398.464	-1.22717	0.293952	-4.17474	2.98327e-05	0.000263149
TC031532-RA	202.541	-1.22634	0.265488	-4.6192	3.85216e-06	4.49789e-05
TC033929-RB	787.785	-1.22278	0.173019	-7.06734	1.5793e-12	9.09331e-11
TC034179-RA	343.993	-1.22176	0.226516	-5.39367	6.90312e-08	1.29519e-06
TC013261-RA	215.417	-1.22171	0.173964	-7.0228	2.17462e-12	1.19196e-10
TC015880-RA	301.065	-1.21849	0.260585	-4.67598	2.92554e-06	3.52751e-05
TC013404-RA	659.969	-1.21728	0.25876	-4.70426	2.54783e-06	3.1398e-05
TC003410-RA	42.3579	-1.21514	0.289117	-4.20293	2.63483e-05	0.000236739
TC033802-RA	801.477	-1.21454	0.166963	-7.27429	3.4825e-13	2.22004e-11
TC006978-RB	1176.31	-1.2136	0.243358	-4.98689	6.13599e-07	9.06105e-06
TC031245-RA	1202.74	-1.21002	0.145162	-8.33561	7.70977e-17	1.04057e-14
TC003831-RA	28.4685	-1.2097	0.290106	-4.16984	3.04808e-05	0.000267549
TC011602-RA	11380.2	-1.20795	0.281009	-4.29861	1.71873e-05	0.000163436
TC032782-RA	166.853	-1.20598	0.200889	-6.00319	1.93479e-09	5.2566e-08
TC030965-RA	1126.14	-1.20581	0.167828	-7.18482	6.72961e-13	4.08068e-11
TC012704-RA	11071.1	-1.19937	0.160937	-7.45245	9.16252e-14	6.46112e-12
TC033882-RA	5157.39	-1.19922	0.223197	-5.37291	7.74741e-08	1.43954e-06
TC012027-RA	1111.7	-1.19778	0.171265	-6.99373	2.67671e-12	1.4297e-10
TC003369-RA	55.2827	-1.19373	0.275116	-4.339	1.43134e-05	0.00014058
TC034242-RA	182.672	-1.19182	0.201824	-5.90524	3.52136e-09	8.89339e-08
TC034748-RA	71.1305	-1.1912	0.224607	-5.30347	1.1362e-07	2.03156e-06
TC015161-RA	20.7447	-1.1852	0.296567	-3.99641	6.43095e-05	0.000508961
TC006586-RA	24.0948	-1.18322	0.282662	-4.18599	2.83924e-05	0.000251504
TC000719-RA	70.0223	-1.17972	0.274168	-4.30291	1.68569e-05	0.000160903
TC000431-RA	3898.64	-1.17048	0.172741	-6.77593	1.23607e-11	5.581e-10
TC010997-RA	257.618	-1.16933	0.242656	-4.8189	1.44351e-06	1.91735e-05
TC030780-RA	144.793	-1.16855	0.215615	-5.41963	5.97213e-08	1.13407e-06
TC003708-RA	45522.4	-1.16751	0.186697	-6.25349	4.01378e-10	1.27063e-08
TC003055-RA	196.949	-1.16314	0.262408	-4.43255	9.31271e-06	9.78185e-05
TC000543-RB	3590.85	-1.16274	0.17673	-6.57916	4.7311e-11	1.89728e-09
TC006706-RA	198.625	-1.16088	0.199465	-5.81997	5.88577e-09	1.40911e-07
TC010023-RA	244.91	-1.15756	0.213437	-5.42344	5.84638e-08	1.11526e-06
TC005542-RA	91.1943	-1.1553	0.170102	-6.79181	1.10736e-11	5.07286e-10
TC014345-RA	12073.7	-1.15039	0.284665	-4.04122	5.31744e-05	0.000431166
TC034757-RA	98.7565	-1.1501	0.217325	-5.29206	1.20948e-07	2.13823e-06
TC015717-RA	2336.72	-1.14773	0.261966	-4.38121	1.18021e-05	0.000119565
TC014799-RB	29.5824	-1.14762	0.265443	-4.32342	1.53631e-05	0.000148795
TC030899-RA	18.9563	-1.14706	0.287851	-3.98491	6.75048e-05	0.000528914
TC008205-RA	75.0328	-1.14691	0.206261	-5.56048	2.69027e-08	5.49077e-07
TC014100-RA	17741.8	-1.14362	0.240434	-4.75648	1.97003e-06	2.51298e-05
TC033929-RA	144.377	-1.1435	0.239244	-4.77963	1.75618e-06	2.27723e-05
TC013525-RA	20.8418	-1.14265	0.285145	-4.00726	6.1427e-05	0.000488614
TC016319-RA	82.8905	-1.13963	0.196473	-5.80043	6.61459e-09	1.56065e-07
TC032197-RB	1127.37	-1.13913	0.143652	-7.92983	2.19441e-15	2.15189e-13
TC008790-RA	566.03	-1.1389	0.16444	-6.92595	4.33071e-12	2.24623e-10
TC015554-RA	5181.82	-1.1389	0.129083	-8.82302	1.11416e-18	1.99784e-16
TC015325-RA	1675.52	-1.13511	0.209056	-5.42968	5.64547e-08	1.07857e-06
TC015240-RA	5043.53	-1.13087	0.258539	-4.37408	1.21946e-05	0.000123341
TC013985-RA	57.9234	-1.12637	0.258604	-4.35556	1.32729e-05	0.000132224
TC034444-RB	1985.19	-1.12463	0.268872	-4.18279	2.87958e-05	0.000254718
TC004503-RA	44.7763	-1.12291	0.265573	-4.22826	2.35507e-05	0.000213899
TC033983-RA	65.2507	-1.1213	0.294	-3.81393	0.000136772	0.000977652
TC013813-RA	4477.75	-1.12076	0.175183	-6.39762	1.57813e-10	5.41222e-09
TC031770-RA	175.791	-1.1205	0.195523	-5.73081	9.99544e-09	2.26467e-07
TC006681-RA	843.492	-1.11963	0.191124	-5.8581	4.68181e-09	1.15002e-07
TC006698-RA	108.418	-1.11657	0.263349	-4.23989	2.23627e-05	0.000205038
TC007517-RA	115.227	-1.1126	0.215106	-5.17234	2.31181e-07	3.84343e-06
TC010098-RA	1059.83	-1.10961	0.294509	-3.76765	0.000164792	0.00114979
TC008706-RA	208.349	-1.10789	0.216406	-5.11949	3.06359e-07	4.89862e-06
TC014877-RA	31.7549	-1.10525	0.265327	-4.16564	3.10481e-05	0.000272195
TC012380-RA	823.535	-1.10517	0.205358	-5.38169	7.37901e-08	1.37829e-06
TC003278-RA	11.8827	-1.10507	0.29688	-3.72227	0.000197442	0.00134397
TC032766-RA	45.4137	-1.09894	0.234134	-4.69362	2.68418e-06	3.2806e-05
TC014101-RB	8641.74	-1.09858	0.252224	-4.35558	1.32717e-05	0.000132224
TC009484-RA	6382.81	-1.09664	0.178967	-6.12758	8.92272e-10	2.6046e-08
TC033300-RA	1494.85	-1.09554	0.224228	-4.88581	1.03002e-06	1.41919e-05
TC003400-RA	353.748	-1.09386	0.182028	-6.00928	1.8635e-09	5.096e-08
TC004504-RA	569.567	-1.09379	0.219762	-4.97716	6.45231e-07	9.46137e-06
TC009698-RA	505.561	-1.09069	0.205871	-5.29791	1.17134e-07	2.07958e-06
TC032197-RA	4677.99	-1.08913	0.182346	-5.97285	2.33139e-09	6.17376e-08
TC013708-RA	40.3248	-1.08837	0.272046	-4.0007	6.31554e-05	0.000500459
TC006655-RA	35.362	-1.08772	0.246949	-4.40465	1.05955e-05	0.000109101
TC008005-RA	3988.47	-1.08722	0.285186	-3.81234	0.000137659	0.000982873
TC001978-RA	1385.63	-1.08632	0.169551	-6.40703	1.48379e-10	5.13071e-09
TC015460-RA	1057.12	-1.08595	0.245113	-4.43041	9.40539e-06	9.8627e-05
TC000442-RA	261.003	-1.08461	0.190039	-5.70732	1.14767e-08	2.56383e-07
TC033828-RA	15.289	-1.08326	0.296035	-3.65923	0.000252976	0.00166598
TC015723-RA	875.206	-1.08262	0.209706	-5.16254	2.43622e-07	4.03423e-06
TC033181-RA	526.326	-1.08101	0.180093	-6.00248	1.94322e-09	5.2681e-08
TC008277-RA	53.6358	-1.08053	0.288828	-3.74107	0.000183235	0.00125902
TC007136-RB	15422.1	-1.0796	0.119905	-9.00379	2.18062e-19	4.21094e-17
TC001638-RA	359.541	-1.07929	0.172827	-6.24491	4.24053e-10	1.33401e-08
TC008275-RA	531.316	-1.07892	0.188682	-5.71816	1.07684e-08	2.4354e-07
TC008240-RA	1989.79	-1.07808	0.19163	-5.62586	1.84591e-08	3.9719e-07
TC006804-RA	76.2625	-1.07519	0.198712	-5.41082	6.27385e-08	1.18957e-06
TC013135-RA	27.7358	-1.07474	0.273935	-3.92333	8.7333e-05	0.000662994
TC009466-RA	62.4276	-1.07441	0.247546	-4.34023	1.42333e-05	0.000140013
TC032847-RA	56.0383	-1.07205	0.262655	-4.08158	4.47306e-05	0.00037232
TC001442-RA	3060.7	-1.07051	0.211565	-5.05993	4.19411e-07	6.45944e-06
TC005754-RA	94.9618	-1.06723	0.201895	-5.28605	1.24983e-07	2.20336e-06
TC009891-RA	612.682	-1.06694	0.174356	-6.11932	9.39771e-10	2.71172e-08
TC012766-RA	2527.25	-1.06466	0.294771	-3.61181	0.000304067	0.00194926
TC012919-RA	11.5277	-1.06451	0.293814	-3.62306	0.000291135	0.0018798
TC033606-RA	273.842	-1.05989	0.207966	-5.09644	3.46096e-07	5.47818e-06
TC032142-RA	251.848	-1.0587	0.208144	-5.0864	3.64916e-07	5.70414e-06
TC008240-RB	9215	-1.05553	0.160749	-6.56631	5.15759e-11	2.03579e-09
TC014032-RA	38.1209	-1.05433	0.288629	-3.65288	0.000259313	0.00170414
TC004557-RA	3048.88	-1.05282	0.187154	-5.62542	1.85058e-08	3.9719e-07
TC033992-RA	14.4506	-1.05171	0.28957	-3.63198	0.000281259	0.00182542
TC000856-RA	851.706	-1.05143	0.291394	-3.60826	0.000308262	0.00197302
TC014248-RA	144.726	-1.05031	0.163761	-6.41365	1.42072e-10	4.96738e-09
TC006374-RA	73.1679	-1.04953	0.292386	-3.58952	0.000331281	0.00210139
TC003216-RA	419.399	-1.04911	0.132615	-7.91098	2.55361e-15	2.43691e-13
TC001198-RA	10.2714	-1.04895	0.28835	-3.63777	0.000275014	0.00179323
TC014386-RA	168.656	-1.04776	0.293725	-3.56714	0.000360901	0.00225824
TC032045-RA	56.0395	-1.04741	0.219185	-4.77868	1.7645e-06	2.28565e-05
TC001126-RB	33.3835	-1.0445	0.259072	-4.03171	5.53723e-05	0.00044582
TC031441-RA	3716.45	-1.04421	0.157338	-6.63672	3.20731e-11	1.32865e-09
TC010590-RA	190.451	-1.04224	0.209672	-4.97081	6.66744e-07	9.72406e-06
TC006241-RA	75.4285	-1.04095	0.278114	-3.74287	0.000181928	0.00125333
TC008553-RA	184.855	-1.03546	0.277955	-3.72528	0.000195099	0.00132875
TC031245-RC	2248.54	-1.03541	0.200108	-5.17428	2.28791e-07	3.8138e-06
TC031750-RA	64.9214	-1.03389	0.201878	-5.12135	3.0336e-07	4.85686e-06
TC006493-RA	43.9055	-1.0266	0.264417	-3.88253	0.000103377	0.000768713
TC000587-RA	266.338	-1.02611	0.141725	-7.24014	4.48229e-13	2.81308e-11
TC015916-RA	954.044	-1.02439	0.152819	-6.70327	2.03811e-11	8.88278e-10
TC032379-RA	16.5927	-1.02425	0.294293	-3.48037	0.00050073	0.00295784
TC015555-RA	93.3268	-1.02418	0.261787	-3.91226	9.14361e-05	0.000688486
TC006846-RB	109.012	-1.02391	0.209266	-4.89287	9.93741e-07	1.37071e-05
TC011736-RA	52.8946	-1.02364	0.249551	-4.10193	4.09721e-05	0.000345387
TC033206-RG	32.8478	-1.02341	0.293245	-3.48994	0.000483125	0.00287266
TC006230-RA	329.316	-1.01934	0.252515	-4.03676	5.41948e-05	0.000437743
TC000933-RA	38609.8	-1.0184	0.168078	-6.0591	1.36885e-09	3.81817e-08
TC034275-RA	134.205	-1.01809	0.192159	-5.29819	1.16958e-07	2.0794e-06
TC011156-RA	221.42	-1.01685	0.259484	-3.91875	8.90087e-05	0.000673035
TC034103-RA	65.402	-1.01586	0.287085	-3.53853	0.000402368	0.00246487
TC011691-RA	11.2488	-1.01434	0.291636	-3.47809	0.000504997	0.00297174
TC032113-RA	57.6475	-1.01401	0.256675	-3.95058	7.79633e-05	0.000599262
TC003176-RA	41.2815	-1.01373	0.276734	-3.66318	0.000249103	0.00164565
TC009334-RA	908.838	-1.01261	0.228787	-4.42597	9.60113e-06	0.000100344
TC031893-RA	17.8629	-1.01031	0.276404	-3.65517	0.00025701	0.00168988
TC014383-RA	72.6561	-1.00983	0.25285	-3.99379	6.50242e-05	0.000512678
TC033561-RA	158.194	-1.00907	0.158882	-6.35104	2.13864e-10	7.04574e-09
TC033340-RA	241.43	-1.00742	0.254147	-3.96392	7.37298e-05	0.00057233
TC033234-RA	99.2965	-1.00389	0.242135	-4.14601	3.38323e-05	0.000293073
TC001374-RA	1781.76	-1.00301	0.126867	-7.90604	2.65703e-15	2.48888e-13
TC030965-RB	187.543	-1.00134	0.253238	-3.95412	7.68166e-05	0.000592261
TC015690-RB	235.039	-1.00014	0.293879	-3.40325	0.000665894	0.00370164
TC013411-RA	39.3366	-0.998942	0.257017	-3.88667	0.000101627	0.000757946
TC002563-RA	359.865	-0.998803	0.235445	-4.24219	2.2135e-05	0.000203099
TC008301-RA	16.4668	-0.998596	0.294412	-3.39183	0.000694281	0.00383904
TC031629-RA	5152.18	-0.998508	0.210602	-4.74121	2.12445e-06	2.6827e-05
TC000408-RA	5643.47	-0.99746	0.260507	-3.82891	0.00012871	0.000927955
TC014498-RA	94.7915	-0.996875	0.288196	-3.45902	0.000542143	0.00315045
TC002444-RA	6090.57	-0.994852	0.281914	-3.52893	0.00041725	0.00254116
TC033435-RA	471.383	-0.992397	0.104235	-9.52079	1.71874e-21	5.01712e-19
TC015047-RA	145.21	-0.992162	0.186615	-5.31664	1.05703e-07	1.90083e-06
TC015158-RA	535.056	-0.99179	0.123727	-8.01592	1.09312e-15	1.1434e-13
TC012772-RA	280.923	-0.991635	0.204378	-4.85195	1.2225e-06	1.64821e-05
TC010028-RA	1018.49	-0.990487	0.19417	-5.10113	3.37632e-07	5.35096e-06
TC012015-RA	361.448	-0.989072	0.258049	-3.83289	0.000126646	0.000915177
TC032290-RB	2963.33	-0.988736	0.120394	-8.21251	2.16616e-16	2.66565e-14
TC006656-RA	211.54	-0.987113	0.198281	-4.97834	6.41308e-07	9.4195e-06
TC010675-RB	1221.03	-0.986004	0.171808	-5.73899	9.52455e-09	2.16973e-07
TC032845-RA	440.098	-0.985615	0.257144	-3.83293	0.000126627	0.000915177
TC013132-RA	17.9945	-0.985347	0.286326	-3.44134	0.000578832	0.00332445
TC006803-RA	290.212	-0.98506	0.163892	-6.01043	1.85033e-09	5.07103e-08
TC003376-RA	379.372	-0.984282	0.137851	-7.14019	9.32053e-13	5.59767e-11
TC011140-RA	3866.17	-0.984098	0.201439	-4.88535	1.03245e-06	1.42098e-05
TC032380-RA	173.964	-0.983596	0.203662	-4.82956	1.36836e-06	1.8272e-05
TC007371-RA	252.35	-0.981788	0.258833	-3.79314	0.000148756	0.00105253
TC009430-RA	5371.57	-0.981371	0.17531	-5.59792	2.16945e-08	4.56129e-07
TC000753-RA	355.421	-0.980826	0.183939	-5.33233	9.69605e-08	1.76384e-06
TC033407-RB	309.931	-0.980798	0.215456	-4.55219	5.30914e-06	5.95535e-05
TC015718-RA	2181.13	-0.980614	0.228522	-4.29111	1.77786e-05	0.000167535
TC012457-RA	1370.41	-0.97776	0.120123	-8.13966	3.96387e-16	4.56463e-14
TC002907-RA	50.2924	-0.977698	0.254255	-3.84535	0.00012038	0.000875439
TC007275-RA	2238.34	-0.974408	0.175629	-5.5481	2.8879e-08	5.85326e-07
TC011099-RA	5231.73	-0.972969	0.120958	-8.04383	8.70736e-16	9.42196e-14
TC032018-RA	98.5885	-0.97253	0.217896	-4.46328	8.07154e-06	8.64454e-05
TC031053-RA	1129.19	-0.969721	0.114601	-8.46168	2.6356e-17	3.76683e-15
TC014361-RA	65.2042	-0.968094	0.281453	-3.43963	0.000582506	0.00333407
TC000736-RA	26.4174	-0.966327	0.255356	-3.78423	0.000154183	0.0010859
TC008292-RB	967.776	-0.966228	0.158789	-6.08499	1.16496e-09	3.26396e-08
TC007085-RA	1271.83	-0.964668	0.119534	-8.07026	7.01472e-16	7.65642e-14
TC002238-RA	914.305	-0.964047	0.214097	-4.50284	6.70503e-06	7.34394e-05
TC034542-RA	57.3387	-0.962125	0.272628	-3.52907	0.000417022	0.00254116
TC004878-RA	192.643	-0.961343	0.178064	-5.39887	6.70615e-08	1.2658e-06
TC031110-RB	20.9928	-0.959565	0.296554	-3.23572	0.00121338	0.00615617
TC003915-RA	66.2883	-0.959212	0.226446	-4.23594	2.276e-05	0.00020777
TC016192-RA	544.939	-0.959127	0.136853	-7.00845	2.40968e-12	1.30372e-10
TC015200-RA	28.5589	-0.957296	0.290999	-3.28969	0.00100299	0.00525221
TC013156-RA	355.317	-0.956842	0.128899	-7.42317	1.14347e-13	7.97378e-12
TC005638-RA	1875.5	-0.955633	0.146548	-6.52096	6.98586e-11	2.64116e-09
TC014637-RA	4694.42	-0.955082	0.279723	-3.41439	0.000639257	0.00359013
TC013627-RA	587.527	-0.954931	0.242584	-3.9365	8.268e-05	0.000631649
TC006978-RC	1439.37	-0.954354	0.274905	-3.47158	0.000517404	0.00303479
TC033176-RA	1219.42	-0.953993	0.153546	-6.21305	5.19644e-10	1.59087e-08
TC031335-RA	652.483	-0.95096	0.226499	-4.19851	2.68676e-05	0.000240715
TC032887-RA	31.9562	-0.950227	0.258174	-3.68057	0.000232716	0.00154553
TC032537-RA	91.3702	-0.950143	0.273436	-3.47482	0.000511188	0.00300395
TC005233-RA	1834.98	-0.950104	0.122293	-7.76909	7.90527e-15	6.84323e-13
TC011414-RA	28.5633	-0.949859	0.277277	-3.42567	0.000613278	0.00347408
TC034001-RA	47906.9	-0.949274	0.116068	-8.17862	2.87116e-16	3.39988e-14
TC012153-RA	62.4417	-0.94891	0.211644	-4.48351	7.34248e-06	7.95193e-05
TC013134-RA	17.2044	-0.947042	0.296922	-3.18953	0.00142506	0.00707568
TC008730-RA	1196.56	-0.944649	0.167533	-5.63858	1.71459e-08	3.71703e-07
TC016388-RA	1314.4	-0.943057	0.14447	-6.52771	6.67821e-11	2.54015e-09
TC015656-RA	34.1214	-0.942748	0.236266	-3.9902	6.60186e-05	0.00051954
TC014701-RA	304.801	-0.941069	0.211061	-4.45876	8.24368e-06	8.80635e-05
TC008582-RA	900.928	-0.940394	0.137557	-6.83641	8.12044e-12	3.89641e-10
TC005621-RA	1242.01	-0.938267	0.230706	-4.06693	4.76361e-05	0.000392599
TC033627-RA	96.3334	-0.936042	0.199589	-4.68985	2.73402e-06	3.33502e-05
TC014642-RA	387.361	-0.935715	0.150439	-6.21991	4.97436e-10	1.53035e-08
TC033127-RA	761.56	-0.930801	0.140307	-6.63404	3.2663e-11	1.34422e-09
TC033182-RA	177.632	-0.929255	0.187709	-4.9505	7.4023e-07	1.06552e-05
TC005178-RA	342.934	-0.928759	0.193679	-4.79535	1.62391e-06	2.12992e-05
TC012447-RA	83.0347	-0.928587	0.200421	-4.63319	3.60066e-06	4.24371e-05
TC034602-RA	1968.55	-0.928138	0.293689	-3.16028	0.00157618	0.00768409
TC005376-RA	30.2041	-0.927767	0.291197	-3.18605	0.0014423	0.00714151
TC003326-RA	99666.3	-0.926404	0.234386	-3.95248	7.73464e-05	0.000594885
TC000720-RA	1361.99	-0.92413	0.130963	-7.05645	1.70815e-12	9.65798e-11
TC010771-RA	274.801	-0.923962	0.258989	-3.56758	0.000360299	0.00225559
TC014720-RA	224.789	-0.923903	0.250907	-3.68226	0.000231178	0.00153694
TC011635-RA	12.533	-0.922783	0.296983	-3.10719	0.00188873	0.00890586
TC007071-RA	41.6452	-0.922073	0.253294	-3.64032	0.000272296	0.00177736
TC013657-RA	2735.02	-0.921962	0.141485	-6.51631	7.206e-11	2.69999e-09
TC002431-RA	1243.14	-0.919504	0.125748	-7.31227	2.62659e-13	1.69943e-11
TC008209-RA	79.5762	-0.91939	0.195203	-4.70992	2.47812e-06	3.06759e-05
TC034474-RA	32.6907	-0.918375	0.259836	-3.53444	0.00040864	0.00249477
TC030965-RD	225.886	-0.918095	0.22311	-4.115	3.87184e-05	0.000329395
TC000523-RA	47.3054	-0.917789	0.22872	-4.01272	6.00242e-05	0.000478973
TC032359-RA	47.7046	-0.917119	0.284772	-3.22053	0.00127953	0.00643197
TC000817-RA	35.9384	-0.912893	0.260949	-3.49835	0.000468146	0.00279818
TC013508-RA	1148.62	-0.910928	0.177595	-5.12924	2.90921e-07	4.67783e-06
TC016174-RA	545.364	-0.910448	0.173397	-5.25065	1.51559e-07	2.63487e-06
TC006787-RC	129.769	-0.91035	0.205824	-4.42297	9.73553e-06	0.000101411
TC004004-RA	580.87	-0.910321	0.21496	-4.23484	2.28719e-05	0.000208639
TC033231-RA	52.7126	-0.906274	0.206439	-4.39003	1.13334e-05	0.000115562
TC031050-RA	54.5454	-0.905274	0.281488	-3.21603	0.00129975	0.00651798
TC016191-RA	272.721	-0.902174	0.17025	-5.2991	1.16374e-07	2.0749e-06
TC032848-RA	306.636	-0.901309	0.197784	-4.55703	5.18824e-06	5.83015e-05
TC032290-RA	1910.38	-0.90114	0.216978	-4.15314	3.27946e-05	0.000285067
TC034168-RA	38.3464	-0.900772	0.271352	-3.31957	0.000901573	0.00479108
TC008455-RA	295.358	-0.898793	0.261224	-3.4407	0.000580217	0.00332704
TC015992-RA	477.314	-0.897195	0.231808	-3.87043	0.000108645	0.000798185
TC008299-RA	111.296	-0.891269	0.279726	-3.18622	0.00144144	0.00714008
TC013804-RA	56.7519	-0.886916	0.201956	-4.39164	1.12501e-05	0.0001149
TC009173-RB	215.83	-0.88558	0.205145	-4.31685	1.58275e-05	0.000152938
TC008767-RA	1496.86	-0.884543	0.279948	-3.15967	0.00157947	0.00769325
TC009626-RA	194.625	-0.883174	0.20651	-4.27666	1.89718e-05	0.000177844
TC033081-RA	56.9467	-0.882768	0.221374	-3.98768	6.6723e-05	0.000523769
TC034254-RA	42.0568	-0.882483	0.246665	-3.57765	0.000346696	0.00218132
TC002804-RA	796.517	-0.882287	0.221277	-3.98726	6.6842e-05	0.000524048
[truncated: 2,294 more rows]

## Sheet: 3C
List of differentially expressed genes during late development (WT pre-rupture, 48-52 hAEL vs WT withdrawal, 52-56 hAEL) (Padj≤0.01)
[truncated: 2,752 more rows]

[truncated: 4 more sheets: 3D, 3E, 4A, 4B]
